# Supplementary material for: Integrated Pathogen–Host Analysis of Citrobacter braakii SCGY-1L: Genomic Determinants and Host Transcriptional Dynamics During Infection
Source: Microorganisms. 2025 Oct 6;13(10):2310. doi: 10.3390/microorganisms13102310 (PMC12566268; doi:10.3390/microorganisms13102310)
Supplement: Supplementary file 1 [file microorganisms-13-02310-s001.zip]

Archive with 2 entries (2 files):
- Supplementary Materials.pdf
- Table S2. Comprehensive annotation of antibiotic resistance genes identified through CARD database screening.xlsx
