# Supplementary material for: Integrated Pathogen–Host Analysis of Citrobacter braakii SCGY-1L: Genomic Determinants and Host Transcriptional Dynamics During Infection
Source: Microorganisms. 2025 Oct 6;13(10):2310. doi: 10.3390/microorganisms13102310 (PMC12566268; doi:10.3390/microorganisms13102310)
Supplement: Supplementary file 1 [file microorganisms-13-02310-s001.zip › Table S2. Comprehensive annotation of antibiotic resistance genes identified through CARD database screening.xlsx]

## Sheet: 耐药基因预测详情表_AnnoCard_Origin
Gene ID	Location	ARO Name	ARO Accession	ARO Description	Drug Class	Resistance Mechanism	Identity(%)	Coverage(%)	Evalue	Score
gene0365	Chromosome	CRP	ARO:3000518	CRP is a global regulator that represses MdtEF multidrug efflux pump expression.	fluoroquinolone antibiotic;macrolide antibiotic;penam	antibiotic efflux	99	99.5	6.78E-151	1065
gene0220	Chromosome	patA	ARO:3000024	PatA is an ABC transporter of Streptococcus pneumoniae that interacts with PatB to confer fluoroquinolone resistance.	fluoroquinolone antibiotic	antibiotic efflux	30.8	64.1	1.63E-17	197
gene0231	Chromosome	Acinetobacter baumannii AbaF	ARO:3004573	Expression of abaF in E. coli resulted in increased resistance to fosfomycin.	phosphonic acid antibiotic	antibiotic efflux	38.4	95	4.62E-85	675
gene0178	Chromosome	Acinetobacter baumannii AbaQ	ARO:3004574	AbaQ is an MFS transporter mainly involved in the extrusion of quinolone-type drugs in A. baumannii.	fluoroquinolone antibiotic	antibiotic efflux	32.2	94.1	5.16E-60	506
gene0161	Chromosome	mdtN	ARO:3003548	Multidrug resistance efflux pump. Could be involved in resistance to puromycin, acriflavine and tetraphenylarsonium chloride.	disinfecting agents and antiseptics;nucleoside antibiotic	antibiotic efflux	28.1	65.3	1.2E-19	212
gene0025	Chromosome	bcr-1	ARO:3003801	Transmembrane protein which expels bicyclomycin from the cell, leading to bicyclomycin resistance. Identified in Pseudomonas aeruginosa strains responsible for outbreaks in Brazil, often appearing with blaSPM-1, another bicyclomycin resistance gene.	bicyclomycin-like antibiotic	antibiotic efflux	30.2	70.6	1.78E-31	302
gene0694	Chromosome	ykkC	ARO:3003063	ykkC is an SMR-type protein that is a subunit of the ykkCD efflux pump.	aminoglycoside antibiotic;phenicol antibiotic;tetracycline antibiotic	antibiotic efflux	42.9	99	4.01E-17	165
gene0187	Chromosome	mtrA	ARO:3000816	MtrA is a transcriptional activator of the MtrCDE multidrug efflux pump of Neisseria gonorrhoeae.	macrolide antibiotic;penam	antibiotic efflux	33.3	20.4	1.99E-9	132
gene0149	Chromosome	bcr-1	ARO:3003801	Transmembrane protein which expels bicyclomycin from the cell, leading to bicyclomycin resistance. Identified in Pseudomonas aeruginosa strains responsible for outbreaks in Brazil, often appearing with blaSPM-1, another bicyclomycin resistance gene.	bicyclomycin-like antibiotic	antibiotic efflux	28.8	29.4	6.76E-10	138
gene0330	Chromosome	cpxA	ARO:3000830	CpxA is a membrane-localized sensor kinase that is activated by envelope stress. It starts a kinase cascade that activates CpxR, which promotes efflux complex expression.	aminocoumarin antibiotic;aminoglycoside antibiotic	antibiotic efflux	31.2	56.4	6.46E-34	325
gene1458	Chromosome	mlaF	ARO:3005041	mlaF from the mla system is a gene proposed to play a part in the transport of phospholipids to the outer membrane. Insertions in mlaF are shown to confer resistance to linezolid.	oxazolidinone antibiotic	antibiotic efflux	33.2	64.5	7.42E-31	287
gene1482	Chromosome	evgS	ARO:3000833	EvgS is a sensor protein that phosphorylates the regulatory protein EvgA. evgS corresponds to 1 locus in Pseudomonas aeruginosa PAO1 and 1 locus in Pseudomonas aeruginosa LESB58.	fluoroquinolone antibiotic;macrolide antibiotic;penam;tetracycline antibiotic	antibiotic efflux	27.7	50.9	1.71E-36	368
gene1871	Chromosome	msbA	ARO:3003950	MsbA is a multidrug resistance transporter homolog from E. coli and belongs to a superfamily of transporters that contain an adenosine triphosphate (ATP) binding cassette (ABC) which is also called a nucleotide-binding domain (NBD). MsbA is a member of the MDR-ABC transporter group by sequence homology. MsbA transports lipid A, a major component of the bacterial outer cell membrane, and is the on…	nitroimidazole antibiotic	antibiotic efflux	94.7	99.8	0	2708
gene2210	Chromosome	bcrA	ARO:3002987	bcrA is an ABC transporter found in Bacillus licheniformis that confers bacitracin resistance.	peptide antibiotic	antibiotic efflux	30.5	75.7	1.14E-21	219
gene2460	Chromosome	bcr-1	ARO:3003801	Transmembrane protein which expels bicyclomycin from the cell, leading to bicyclomycin resistance. Identified in Pseudomonas aeruginosa strains responsible for outbreaks in Brazil, often appearing with blaSPM-1, another bicyclomycin resistance gene.	bicyclomycin-like antibiotic	antibiotic efflux	35.6	57.6	1.84E-36	338
gene3464	Chromosome	mdtC	ARO:3000794	MdtC is a transporter that forms a heteromultimer complex with MdtB to form a multidrug transporter. MdtBC is part of the MdtABC-TolC efflux complex. In the absence of MdtB, MdtC can form a homomultimer complex that results in a functioning efflux complex with a narrower drug specificity. mdtC corresponds to 3 loci in Pseudomonas aeruginosa PAO1 (gene name: muxC/muxB) and 3 loci in Pseudomonas ae…	aminocoumarin antibiotic	antibiotic efflux	93.2	99.8	0	4647
gene3623	Chromosome	evgS	ARO:3000833	EvgS is a sensor protein that phosphorylates the regulatory protein EvgA. evgS corresponds to 1 locus in Pseudomonas aeruginosa PAO1 and 1 locus in Pseudomonas aeruginosa LESB58.	fluoroquinolone antibiotic;macrolide antibiotic;penam;tetracycline antibiotic	antibiotic efflux	30.8	52.5	2.76E-57	539
gene1769	Chromosome	tetA(58)	ARO:3003980	TetA(58) is a Tetracycline efflux pump described in Paenibacillus sp. LC231, a strain of Paenibacillus isolated from Lechuguilla Cave, NM, USA. Described by Pawlowski et al. 2016.	tetracycline antibiotic	antibiotic efflux	40.6	40.1	2.71E-52	455
gene1829	Chromosome	mlaF	ARO:3005041	mlaF from the mla system is a gene proposed to play a part in the transport of phospholipids to the outer membrane. Insertions in mlaF are shown to confer resistance to linezolid.	oxazolidinone antibiotic	antibiotic efflux	31.8	61.5	2.08E-34	314
gene3314	Chromosome	sdiA	ARO:3000826	SdiA is a cell division regulator that is also a positive regulator of AcrAB only when it's expressed from a plasmid. When the sdiA gene is on the chromosome, it has no effect on expression of acrAB.	cephalosporin;disinfecting agents and antiseptics;fluoroquinolone antibiotic;glycylcycline;penam;phenicol antibiotic;rifamycin antibiotic;tetracycline antibiotic	antibiotic efflux	84.2	99.6	3.32E-140	1000
gene3490	Chromosome	oleC	ARO:3003748	oleC is an ABC transporter isolated from Streptomyces antibioticus and is involved in oleandomycin secretion.	macrolide antibiotic	antibiotic efflux	32	90.1	1.27E-28	268
gene3644	Chromosome	Acinetobacter baumannii AbaQ	ARO:3004574	AbaQ is an MFS transporter mainly involved in the extrusion of quinolone-type drugs in A. baumannii.	fluoroquinolone antibiotic	antibiotic efflux	38.1	94.2	2.7E-85	676
gene3772	Chromosome	OprA	ARO:3003039	OprA is an outer membrane factor protein found in Pseudomonas aeruginosa. It is part of the MexXY-OprA complex.	aminoglycoside antibiotic;carbapenem;fluoroquinolone antibiotic;macrolide antibiotic;tetracycline antibiotic	antibiotic efflux	39.7	98.9	5.96E-96	753
gene4020	Chromosome	patA	ARO:3000024	PatA is an ABC transporter of Streptococcus pneumoniae that interacts with PatB to confer fluoroquinolone resistance.	fluoroquinolone antibiotic	antibiotic efflux	25.6	44.8	1.14E-14	179
gene4207	Chromosome	rsmA	ARO:3005069	rsmA is a gene that regulates virulence of Pseudomonas aeruginosa. However, its negative effect on MexEF-OprN overexpression has been noted to confer resistance to various antibiotics. It's Escherichia coli homolog is csrA.	diaminopyrimidine antibiotic;fluoroquinolone antibiotic;phenicol antibiotic	antibiotic efflux	85.2	98.4	2.28E-31	250
gene4902	Chromosome	Acinetobacter baumannii AbaF	ARO:3004573	Expression of abaF in E. coli resulted in increased resistance to fosfomycin.	phosphonic acid antibiotic	antibiotic efflux	34.7	84.6	3.86E-80	647
pA_gene0018	PlasmidA	mdtO	ARO:3003549	Multidrug resistance efflux pump. Could be involved in resistance to puromycin, acriflavine and tetraphenylarsonium chloride.	disinfecting agents and antiseptics;nucleoside antibiotic	antibiotic efflux	31.7	80.5	1.47E-68	596
gene0934	Chromosome	TaeA	ARO:3003986	Pleuromutilin (Tiamulin) ABC efflux pump found in Paenibacillus sp. LC231, a strain of Paenibacillus isolated from Lechuguilla Cave, NM, USA. Confers resistance to pleuromutilin antibiotics. Described by Pawlowski et al. 2016.	pleuromutilin antibiotic	antibiotic efflux	40.3	91	7.74E-115	903
gene0953	Chromosome	Acinetobacter baumannii AbaF	ARO:3004573	Expression of abaF in E. coli resulted in increased resistance to fosfomycin.	phosphonic acid antibiotic	antibiotic efflux	28.8	91.3	2.39E-49	432
gene1724	Chromosome	efrA	ARO:3003948	efrA is a part of the EfrAB efflux pump, and both efrA and efrB are necessary to confer drug resistance.	fluoroquinolone antibiotic;macrolide antibiotic;rifamycin antibiotic	antibiotic efflux	27.6	52.3	1.25E-15	183
gene2245	Chromosome	tetA(60)	ARO:3004035	tetA(60) is a subunit of tetAB(60), an ABC transporter that confers resistance to tetracycline and tigercycline identified by screening a human saliva metagenomic library in Escherichia coli, which is required for resistance.	tetracycline antibiotic	antibiotic efflux	24.8	79.2	3.28E-13	160
gene3742	Chromosome	mdtN	ARO:3003548	Multidrug resistance efflux pump. Could be involved in resistance to puromycin, acriflavine and tetraphenylarsonium chloride.	disinfecting agents and antiseptics;nucleoside antibiotic	antibiotic efflux	55.3	97.1	4.08E-113	844
gene3774	Chromosome	smeS	ARO:3003067	smeS is the protein kinase sensor component of a two component signal transduction system that includes smeR.	aminoglycoside antibiotic;cephalosporin;cephamycin;penam	antibiotic efflux	34.3	49.2	6.93E-28	282
gene4105	Chromosome	macB	ARO:3000535	MacB is an ATP-binding cassette (ABC) transporter that exports macrolides with 14- or 15- membered lactones. It forms an antibiotic efflux complex with MacA and TolC. macB corresponds to 1 locus in Pseudomonas aeruginosa PAO1 and 1 locus in Pseudomonas aeruginosa LESB58.	macrolide antibiotic	antibiotic efflux	29.4	30.6	1.82E-16	197
gene4820	Chromosome	evgS	ARO:3000833	EvgS is a sensor protein that phosphorylates the regulatory protein EvgA. evgS corresponds to 1 locus in Pseudomonas aeruginosa PAO1 and 1 locus in Pseudomonas aeruginosa LESB58.	fluoroquinolone antibiotic;macrolide antibiotic;penam;tetracycline antibiotic	antibiotic efflux	27.8	63.6	5.19E-51	483
gene4908	Chromosome	RanA	ARO:3005091	RanA is a part of the RanARanB ABC-type efflux system. Alongside RanB, it confers resistance to aminoglycoside antibiotics.	aminoglycoside antibiotic	antibiotic efflux	30.1	88.5	1.29E-25	245
gene5112	Chromosome	cpxA	ARO:3000830	CpxA is a membrane-localized sensor kinase that is activated by envelope stress. It starts a kinase cascade that activates CpxR, which promotes efflux complex expression.	aminocoumarin antibiotic;aminoglycoside antibiotic	antibiotic efflux	97.8	99.8	0	2254
gene5290	Chromosome	bcrA	ARO:3002987	bcrA is an ABC transporter found in Bacillus licheniformis that confers bacitracin resistance.	peptide antibiotic	antibiotic efflux	26.1	40.9	3.15E-16	187
gene0169	Chromosome	adeL	ARO:3000620	AdeL is a regulator of AdeFGH in Acinetobacter baumannii. AdeL mutations are associated with AdeFGH overexpression and multidrug resistance.	fluoroquinolone antibiotic;tetracycline antibiotic	antibiotic efflux	22.4	80.1	2.7E-9	130
gene1429	Chromosome	rosA	ARO:3003048	rosA is part of an efflux pump/potassium antiporter system (RosAB) in Yersinia that confers resistance to cationic antimicrobial peptides such as polymyxin B.	peptide antibiotic	antibiotic efflux	72.3	94.6	4.23E-183	1319
gene1443	Chromosome	golS	ARO:3000504	GolS is a regulator activated by the presence of golD, and promotes the expression of the MdsABC efflux pump.	carbapenem;cephalosporin;cephamycin;monobactam;penam;penem;phenicol antibiotic	antibiotic efflux	38.9	82.2	2.07E-30	261
gene1804	Chromosome	mlaF	ARO:3005041	mlaF from the mla system is a gene proposed to play a part in the transport of phospholipids to the outer membrane. Insertions in mlaF are shown to confer resistance to linezolid.	oxazolidinone antibiotic	antibiotic efflux	31.2	36.3	6.78E-24	245
gene2401	Chromosome	macB	ARO:3000535	MacB is an ATP-binding cassette (ABC) transporter that exports macrolides with 14- or 15- membered lactones. It forms an antibiotic efflux complex with MacA and TolC. macB corresponds to 1 locus in Pseudomonas aeruginosa PAO1 and 1 locus in Pseudomonas aeruginosa LESB58.	macrolide antibiotic	antibiotic efflux	40.5	78.7	9.48E-39	353
gene2788	Chromosome	tet(45)	ARO:3003196	Tet45 is a tetracycline efflux pump found in Bhargavaea cecembensis strain previously isolated from a poultry-litter-impacted soil.	tetracycline antibiotic	antibiotic efflux	30.5	40.3	1.26E-9	135
gene2982	Chromosome	arlR	ARO:3000838	ArlR is a response regulator that binds to the norA promoter to activate expression. ArlR must first be phosphorylated by ArlS.	disinfecting agents and antiseptics;fluoroquinolone antibiotic	antibiotic efflux	38	96.9	2.1E-48	393
gene3364	Chromosome	TaeA	ARO:3003986	Pleuromutilin (Tiamulin) ABC efflux pump found in Paenibacillus sp. LC231, a strain of Paenibacillus isolated from Lechuguilla Cave, NM, USA. Confers resistance to pleuromutilin antibiotics. Described by Pawlowski et al. 2016.	pleuromutilin antibiotic	antibiotic efflux	26.2	57.9	3.53E-8	121
gene4137	Chromosome	TxR	ARO:3005008	TxR is a putative transcription regulator that plays a role in conferring tetracycline resistance. It is required for proper functioning of Tet35.	tetracycline antibiotic	antibiotic efflux	41.6	55.2	1.53E-62	524
gene4871	Chromosome	AcrS	ARO:3000656	AcrS is a repressor of the AcrAB efflux complex and is associated with the expression of AcrEF. AcrS is believed to regulate a switch between AcrAB and AcrEF efflux.	cephalosporin;cephamycin;disinfecting agents and antiseptics;fluoroquinolone antibiotic;glycylcycline;penam;phenicol antibiotic;rifamycin antibiotic;tetracycline antibiotic	antibiotic efflux	63	98.6	9.5E-98	718
gene4983	Chromosome	tetA(58)	ARO:3003980	TetA(58) is a Tetracycline efflux pump described in Paenibacillus sp. LC231, a strain of Paenibacillus isolated from Lechuguilla Cave, NM, USA. Described by Pawlowski et al. 2016.	tetracycline antibiotic	antibiotic efflux	26.2	74.3	5.72E-25	251
gene0221	Chromosome	TxR	ARO:3005008	TxR is a putative transcription regulator that plays a role in conferring tetracycline resistance. It is required for proper functioning of Tet35.	tetracycline antibiotic	antibiotic efflux	38.7	75.7	1.06E-59	492
gene1085	Chromosome	tetA(58)	ARO:3003980	TetA(58) is a Tetracycline efflux pump described in Paenibacillus sp. LC231, a strain of Paenibacillus isolated from Lechuguilla Cave, NM, USA. Described by Pawlowski et al. 2016.	tetracycline antibiotic	antibiotic efflux	35.7	68.8	3.49E-40	354
gene1264	Chromosome	TxR	ARO:3005008	TxR is a putative transcription regulator that plays a role in conferring tetracycline resistance. It is required for proper functioning of Tet35.	tetracycline antibiotic	antibiotic efflux	41.8	58.2	6.48E-61	510
gene1840	Chromosome	msbA	ARO:3003950	MsbA is a multidrug resistance transporter homolog from E. coli and belongs to a superfamily of transporters that contain an adenosine triphosphate (ATP) binding cassette (ABC) which is also called a nucleotide-binding domain (NBD). MsbA is a member of the MDR-ABC transporter group by sequence homology. MsbA transports lipid A, a major component of the bacterial outer cell membrane, and is the on…	nitroimidazole antibiotic	antibiotic efflux	27.2	87.6	9.38E-51	459
gene2114	Chromosome	mdtH	ARO:3001216	Multidrug resistance protein MdtH.	fluoroquinolone antibiotic	antibiotic efflux	91.3	99.8	1.13E-268	1880
gene2158	Chromosome	Acinetobacter baumannii AbaF	ARO:3004573	Expression of abaF in E. coli resulted in increased resistance to fosfomycin.	phosphonic acid antibiotic	antibiotic efflux	38.2	94.3	6.49E-91	714
gene2522	Chromosome	Klebsiella pneumoniae KpnF	ARO:3004583	KpnF subunit of KpnEF resembles EbrAB from E. coli. Mutation in KpnEF resulted in increased susceptibility to cefepime, ceftriaxon, colistin, erythromycin, rifampin, tetracycline, and streptomycin as well as enhanced sensitivity toward sodium dodecyl sulfate, deoxycholate, dyes, benzalkonium chloride, chlorhexidine, and triclosan.	aminoglycoside antibiotic;cephalosporin;disinfecting agents and antiseptics;macrolide antibiotic;peptide antibiotic;rifamycin antibiotic;tetracycline antibiotic	antibiotic efflux	87.2	99.1	8.18E-67	492
gene2647	Chromosome	bcrA	ARO:3002987	bcrA is an ABC transporter found in Bacillus licheniformis that confers bacitracin resistance.	peptide antibiotic	antibiotic efflux	29	91.8	2.0E-26	251
gene3474	Chromosome	macA	ARO:3000533	MacA is a membrane fusion protein that forms an antibiotic efflux complex with MacB and TolC. macA corresponds to 1 locus in Pseudomonas aeruginosa PAO1 and 1 locus in Pseudomonas aeruginosa LESB58.	macrolide antibiotic	antibiotic efflux	36.4	91.1	6.26E-55	463
gene4073	Chromosome	Acinetobacter baumannii AbaF	ARO:3004573	Expression of abaF in E. coli resulted in increased resistance to fosfomycin.	phosphonic acid antibiotic	antibiotic efflux	29.7	93.8	1.23E-56	482
gene4247	Chromosome	YojI	ARO:3003952	YojI mediates resistance to the peptide antibiotic microcin J25 when it is expressed from a multicopy vector. YojI is capable of pumping out microcin molecules. The outer membrane protein TolC in addition to YojI is required for export of microcin J25 out of the cell. Microcin J25 is thus the first known substrate for YojI.	peptide antibiotic	antibiotic efflux	27.6	70.3	1.79E-10	139
gene4635	Chromosome	TolC	ARO:3000237	TolC is a protein subunit of many multidrug efflux complexes in Gram negative bacteria. It is an outer membrane efflux protein and is constitutively open. Regulation of efflux activity is often at its periplasmic entrance by other components of the efflux complex.	aminocoumarin antibiotic;aminoglycoside antibiotic;carbapenem;cephalosporin;cephamycin;disinfecting agents and antiseptics;fluoroquinolone antibiotic;glycylcycline;macrolide antibiotic;penam;penem;peptide antibiotic;phenicol antibiotic;rifamycin antibiotic;tetracycline antibiotic	antibiotic efflux	88	99.8	1.08E-298	2097
gene4847	Chromosome	mdtN	ARO:3003548	Multidrug resistance efflux pump. Could be involved in resistance to puromycin, acriflavine and tetraphenylarsonium chloride.	disinfecting agents and antiseptics;nucleoside antibiotic	antibiotic efflux	32.9	46.5	8.24E-17	188
gene4873	Chromosome	AcrF	ARO:3000502	AcrF is a inner membrane transporter, similar to AcrB.	cephalosporin;cephamycin;fluoroquinolone antibiotic;penam	antibiotic efflux	82.6	92.5	0	3351
gene4917	Chromosome	patA	ARO:3000024	PatA is an ABC transporter of Streptococcus pneumoniae that interacts with PatB to confer fluoroquinolone resistance.	fluoroquinolone antibiotic	antibiotic efflux	28.6	81.1	1.54E-11	145
gene0286	Chromosome	lmrD	ARO:3002882	lmrD is a chromosomally-encoded efflux pump that confers resistance to lincosamides in Streptomyces lincolnensis and Lactococcus lactis. It can dimerize with lmrC.	lincosamide antibiotic	antibiotic efflux	24.2	86.3	4.01E-13	159
gene0430	Chromosome	golS	ARO:3000504	GolS is a regulator activated by the presence of golD, and promotes the expression of the MdsABC efflux pump.	carbapenem;cephalosporin;cephamycin;monobactam;penam;penem;phenicol antibiotic	antibiotic efflux	35.7	90.8	7.72E-18	176
gene1428	Chromosome	rosB	ARO:3003049	rosB is part of an efflux pump/potassium antiporter system (RosAB) in Yersinia that confers resistance to cationic antimicrobial peptides such as polymyxin B.	peptide antibiotic	antibiotic efflux	73.5	97.9	1.07E-260	1862
gene2759	Chromosome	mlaF	ARO:3005041	mlaF from the mla system is a gene proposed to play a part in the transport of phospholipids to the outer membrane. Insertions in mlaF are shown to confer resistance to linezolid.	oxazolidinone antibiotic	antibiotic efflux	33.1	99.2	1.22E-35	314
gene2886	Chromosome	bcrA	ARO:3002987	bcrA is an ABC transporter found in Bacillus licheniformis that confers bacitracin resistance.	peptide antibiotic	antibiotic efflux	28.1	75.7	1.11E-16	184
gene3467	Chromosome	baeR	ARO:3000828	BaeR is a response regulator that promotes the expression of MdtABC and AcrD efflux complexes.	aminocoumarin antibiotic;aminoglycoside antibiotic	antibiotic efflux	95.4	99.6	1.2E-168	1188
gene3903	Chromosome	acrD	ARO:3000491	AcrD is an aminoglycoside efflux pump expressed in E. coli. Its expression can be induced by indole, and is regulated by baeRS and cpxAR.	aminoglycoside antibiotic	antibiotic efflux	94.2	99.9	0	4860
gene4133	Chromosome	tet(43)	ARO:3000573	Tet(43) is a tetracycline resistance gene with unknown origins, isolated from metagenomic DNA.	tetracycline antibiotic	antibiotic efflux	22.5	40.9	1.9E-10	143
gene4166	Chromosome	adeL	ARO:3000620	AdeL is a regulator of AdeFGH in Acinetobacter baumannii. AdeL mutations are associated with AdeFGH overexpression and multidrug resistance.	fluoroquinolone antibiotic;tetracycline antibiotic	antibiotic efflux	32.4	94.9	2.46E-38	340
gene4196	Chromosome	emrR	ARO:3000516	EmrR is a negative regulator for the EmrAB-TolC multidrug efflux pump in E. coli. Mutations lead to EmrAB-TolC overexpression.	fluoroquinolone antibiotic	antibiotic efflux	94.3	98.9	1.78E-118	845
gene4197	Chromosome	emrA	ARO:3000027	EmrA is a membrane fusion protein, providing an efflux pathway with EmrB and TolC between the inner and outer membranes of E. coli, a Gram-negative bacterium.	fluoroquinolone antibiotic	antibiotic efflux	85.4	99.7	2.41E-234	1652
gene4198	Chromosome	emrB	ARO:3000074	emrB is a translocase in the emrB -TolC efflux protein in E. coli. It recognizes substrates including carbonyl cyanide m-chlorophenylhydrazone (CCCP), nalidixic acid, and thioloactomycin.	fluoroquinolone antibiotic	antibiotic efflux	95.2	99.8	0	2379
gene4468	Chromosome	mdtN	ARO:3003548	Multidrug resistance efflux pump. Could be involved in resistance to puromycin, acriflavine and tetraphenylarsonium chloride.	disinfecting agents and antiseptics;nucleoside antibiotic	antibiotic efflux	55.3	97.1	4.08E-113	844
gene4872	Chromosome	AcrE	ARO:3000499	AcrE is a membrane fusion protein, similar to AcrA.	cephalosporin;cephamycin;fluoroquinolone antibiotic;penam	antibiotic efflux	87.8	97.4	5.09E-234	1649
gene1157	Chromosome	adeL	ARO:3000620	AdeL is a regulator of AdeFGH in Acinetobacter baumannii. AdeL mutations are associated with AdeFGH overexpression and multidrug resistance.	fluoroquinolone antibiotic;tetracycline antibiotic	antibiotic efflux	36.3	94.4	3.71E-46	394
gene1290	Chromosome	patA	ARO:3000024	PatA is an ABC transporter of Streptococcus pneumoniae that interacts with PatB to confer fluoroquinolone resistance.	fluoroquinolone antibiotic	antibiotic efflux	27.5	58.3	7.29E-20	216
gene1368	Chromosome	hp1181	ARO:3003964	hp1181 is a translocase that is part of the MFS efflux pump family. It is found in H. pylori and has role in the active efflux of antibiotics.	fluoroquinolone antibiotic;nitroimidazole antibiotic;tetracycline antibiotic	antibiotic efflux	30	92.1	1.3E-43	394
gene1815	Chromosome	Escherichia coli mdfA	ARO:3001328	Multidrug efflux pump in E. coli. This multidrug efflux system was originally identified as the Cmr/CmlA chloramphenicol exporter.	disinfecting agents and antiseptics;tetracycline antibiotic	antibiotic efflux	87.8	99.8	5.84E-259	1818
gene2298	Chromosome	lmrD	ARO:3002882	lmrD is a chromosomally-encoded efflux pump that confers resistance to lincosamides in Streptomyces lincolnensis and Lactococcus lactis. It can dimerize with lmrC.	lincosamide antibiotic	antibiotic efflux	23.2	91.4	1.88E-9	128
gene2521	Chromosome	Klebsiella pneumoniae KpnE	ARO:3004580	KpnE subunit of KpnEF resembles EbrAB from E. coli. Mutation in KpnEF resulted in increased susceptibility to cefepime, ceftriaxon, colistin, erythromycin, rifampin, tetracycline, and streptomycin as well as enhanced sensitivity toward sodium dodecyl sulfate, deoxycholate, dyes, benzalkonium chloride, chlorhexidine, and triclosan.	aminoglycoside antibiotic;cephalosporin;disinfecting agents and antiseptics;macrolide antibiotic;peptide antibiotic;rifamycin antibiotic;tetracycline antibiotic	antibiotic efflux	80	99.2	3.24E-60	451
gene2931	Chromosome	efrA	ARO:3003948	efrA is a part of the EfrAB efflux pump, and both efrA and efrB are necessary to confer drug resistance.	fluoroquinolone antibiotic;macrolide antibiotic;rifamycin antibiotic	antibiotic efflux	24.3	68	7.93E-8	120
gene3465	Chromosome	emrB	ARO:3000074	emrB is a translocase in the emrB -TolC efflux protein in E. coli. It recognizes substrates including carbonyl cyanide m-chlorophenylhydrazone (CCCP), nalidixic acid, and thioloactomycin.	fluoroquinolone antibiotic	antibiotic efflux	28.8	83.6	3.6E-41	381
gene3544	Chromosome	bcrA	ARO:3002987	bcrA is an ABC transporter found in Bacillus licheniformis that confers bacitracin resistance.	peptide antibiotic	antibiotic efflux	29.5	42.9	2.11E-13	165
gene3815	Chromosome	smeS	ARO:3003067	smeS is the protein kinase sensor component of a two component signal transduction system that includes smeR.	aminoglycoside antibiotic;cephalosporin;cephamycin;penam	antibiotic efflux	28.1	29	1.16E-9	139
gene4916	Chromosome	tetA(58)	ARO:3003980	TetA(58) is a Tetracycline efflux pump described in Paenibacillus sp. LC231, a strain of Paenibacillus isolated from Lechuguilla Cave, NM, USA. Described by Pawlowski et al. 2016.	tetracycline antibiotic	antibiotic efflux	30.2	88.1	5.02E-22	223
gene5284	Chromosome	emrY	ARO:3000254	emrY is a multidrug transport that moves substrates across the inner membrane of the Gram-negative E. coli. It is a homolog of emrB.	tetracycline antibiotic	antibiotic efflux	41.5	61	3.52E-30	287
pA_gene0019	PlasmidA	mdtN	ARO:3003548	Multidrug resistance efflux pump. Could be involved in resistance to puromycin, acriflavine and tetraphenylarsonium chloride.	disinfecting agents and antiseptics;nucleoside antibiotic	antibiotic efflux	55.6	97.1	2.03E-113	846
gene0271	Chromosome	bcrA	ARO:3002987	bcrA is an ABC transporter found in Bacillus licheniformis that confers bacitracin resistance.	peptide antibiotic	antibiotic efflux	27.4	97.7	5.24E-19	198
gene0482	Chromosome	TaeA	ARO:3003986	Pleuromutilin (Tiamulin) ABC efflux pump found in Paenibacillus sp. LC231, a strain of Paenibacillus isolated from Lechuguilla Cave, NM, USA. Confers resistance to pleuromutilin antibiotics. Described by Pawlowski et al. 2016.	pleuromutilin antibiotic	antibiotic efflux	28.3	89.4	1.58E-15	170
gene0768	Chromosome	YojI	ARO:3003952	YojI mediates resistance to the peptide antibiotic microcin J25 when it is expressed from a multicopy vector. YojI is capable of pumping out microcin molecules. The outer membrane protein TolC in addition to YojI is required for export of microcin J25 out of the cell. Microcin J25 is thus the first known substrate for YojI.	peptide antibiotic	antibiotic efflux	26.7	38.6	3.05E-12	159
gene1019	Chromosome	macB	ARO:3000535	MacB is an ATP-binding cassette (ABC) transporter that exports macrolides with 14- or 15- membered lactones. It forms an antibiotic efflux complex with MacA and TolC. macB corresponds to 1 locus in Pseudomonas aeruginosa PAO1 and 1 locus in Pseudomonas aeruginosa LESB58.	macrolide antibiotic	antibiotic efflux	35.1	83.7	4.83E-27	263
gene1502	Chromosome	cmeB	ARO:3000784	CmeB is the inner membrane transporter the CmeABC multidrug efflux complex.	cephalosporin;fluoroquinolone antibiotic;fusidane antibiotic;macrolide antibiotic	antibiotic efflux	24.1	95.6	5.97E-54	510
gene1841	Chromosome	msbA	ARO:3003950	MsbA is a multidrug resistance transporter homolog from E. coli and belongs to a superfamily of transporters that contain an adenosine triphosphate (ATP) binding cassette (ABC) which is also called a nucleotide-binding domain (NBD). MsbA is a member of the MDR-ABC transporter group by sequence homology. MsbA transports lipid A, a major component of the bacterial outer cell membrane, and is the on…	nitroimidazole antibiotic	antibiotic efflux	29.3	71.6	9.67E-48	438
gene2744	Chromosome	Acinetobacter baumannii AmvA	ARO:3004577	AmvA has 14 alpha-helical transmembrane segments, qualifying it as a member of the DHA2 transporter family of the major facilitator superfamily (MFS). When AmvA was expressed in E. coli, the cells had at least four-fold decreased susceptibility to erythromycin, acridine orange, acriflavine, deoxycholate and methyl viologen. AmvA from the AC0037 strain of A. baumannii was tested.	disinfecting agents and antiseptics;macrolide antibiotic	antibiotic efflux	54	99	3.04E-167	1232
gene2859	Chromosome	TxR	ARO:3005008	TxR is a putative transcription regulator that plays a role in conferring tetracycline resistance. It is required for proper functioning of Tet35.	tetracycline antibiotic	antibiotic efflux	33.8	58.4	4.93E-48	420
gene3463	Chromosome	mdtB	ARO:3000793	MdtB is a transporter that forms a heteromultimer complex with MdtC to form a multidrug transporter. MdtBC is part of the MdtABC-TolC efflux complex.	aminocoumarin antibiotic	antibiotic efflux	93	99.9	0	4687
gene3698	Chromosome	mlaF	ARO:3005041	mlaF from the mla system is a gene proposed to play a part in the transport of phospholipids to the outer membrane. Insertions in mlaF are shown to confer resistance to linezolid.	oxazolidinone antibiotic	antibiotic efflux	30.2	98.4	6.37E-30	275
gene0893	Chromosome	bmr	ARO:3003007	bmr is an MFS antibiotic efflux pump that confers resistance to multiple drugs including acridine dyes, fluoroquinolone antibiotics, chloramphenicol, and puromycin.	disinfecting agents and antiseptics;fluoroquinolone antibiotic;nucleoside antibiotic;phenicol antibiotic	antibiotic efflux	30.3	26	2.01E-8	126
gene1310	Chromosome	mdtG	ARO:3001329	The MdtG protein, also named YceE, appears to be a member of the major facilitator superfamily of transporters, and it has been reported, when overexpressed, to increase fosfomycin and deoxycholate resistances. mdtG is a member of the marA-soxS-rob regulon.	phosphonic acid antibiotic	antibiotic efflux	60.8	98.5	5.3E-162	1179
gene1891	Chromosome	mlaF	ARO:3005041	mlaF from the mla system is a gene proposed to play a part in the transport of phospholipids to the outer membrane. Insertions in mlaF are shown to confer resistance to linezolid.	oxazolidinone antibiotic	antibiotic efflux	32.7	71	1.01E-18	194
gene2725	Chromosome	tetA(60)	ARO:3004035	tetA(60) is a subunit of tetAB(60), an ABC transporter that confers resistance to tetracycline and tigercycline identified by screening a human saliva metagenomic library in Escherichia coli, which is required for resistance.	tetracycline antibiotic	antibiotic efflux	29.4	69.8	1.05E-14	174
gene2938	Chromosome	H-NS	ARO:3000676	H-NS is a histone-like protein involved in global gene regulation in Gram-negative bacteria. It is a repressor of the membrane fusion protein genes acrE, mdtE, and emrK as well as nearby genes of many RND-type multidrug exporters.	cephalosporin;cephamycin;fluoroquinolone antibiotic;macrolide antibiotic;penam;tetracycline antibiotic	antibiotic efflux	94.2	99.3	2.08E-80	587
gene3466	Chromosome	baeS	ARO:3000829	BaeS is a sensor kinase in the BaeSR regulatory system. While it phosphorylates BaeR to increase its activity, BaeS is not necessary for overexpressed BaeR to confer resistance.	aminocoumarin antibiotic;aminoglycoside antibiotic	antibiotic efflux	86.1	99.6	3.1E-292	2049
gene3519	Chromosome	mlaF	ARO:3005041	mlaF from the mla system is a gene proposed to play a part in the transport of phospholipids to the outer membrane. Insertions in mlaF are shown to confer resistance to linezolid.	oxazolidinone antibiotic	antibiotic efflux	30.4	71.4	1.17E-32	298
gene3769	Chromosome	mexN	ARO:3003705	MexN is the inner membrane transporter of the MexMN-OprM multidrug efflux complex.	phenicol antibiotic	antibiotic efflux	23.5	98.4	3.09E-62	579
gene3865	Chromosome	mlaF	ARO:3005041	mlaF from the mla system is a gene proposed to play a part in the transport of phospholipids to the outer membrane. Insertions in mlaF are shown to confer resistance to linezolid.	oxazolidinone antibiotic	antibiotic efflux	34.1	64.9	3.11E-35	319
gene4132	Chromosome	evgA	ARO:3000832	EvgA, when phosphorylated, is a positive regulator for efflux protein complexes emrKY and mdtEF. While usually phosphorylated in a EvgS dependent manner, it can be phosphorylated in the absence of EvgS when overexpressed.	fluoroquinolone antibiotic;macrolide antibiotic;penam;tetracycline antibiotic	antibiotic efflux	69.6	99.5	7.87E-99	722
gene4180	Chromosome	H-NS	ARO:3000676	H-NS is a histone-like protein involved in global gene regulation in Gram-negative bacteria. It is a repressor of the membrane fusion protein genes acrE, mdtE, and emrK as well as nearby genes of many RND-type multidrug exporters.	cephalosporin;cephamycin;fluoroquinolone antibiotic;macrolide antibiotic;penam;tetracycline antibiotic	antibiotic efflux	53.3	99.2	1.18E-36	299
gene4335	Chromosome	patA	ARO:3000024	PatA is an ABC transporter of Streptococcus pneumoniae that interacts with PatB to confer fluoroquinolone resistance.	fluoroquinolone antibiotic	antibiotic efflux	26.5	42.9	4.61E-14	174
gene4455	Chromosome	otr(C)	ARO:3002894	otr(C) is a tetracycline resistance efflux pump found in Streptomyces rimosus.	tetracycline antibiotic	antibiotic efflux	23.6	80.2	3.72E-10	134
gene5111	Chromosome	Pseudomonas aeruginosa CpxR	ARO:3004054	CpxR is directly involved in activation of expression of RND efflux pump MexAB-OprM in P. aeruginosa. CpxR is required to enhance mexAB-oprM expression and drug resistance, in the absence of repressor MexR.	aminocoumarin antibiotic;aminoglycoside antibiotic;carbapenem;cephalosporin;cephamycin;diaminopyrimidine antibiotic;fluoroquinolone antibiotic;macrolide antibiotic;monobactam;penam;penem;peptide antibiotic;phenicol antibiotic;sulfonamide antibiotic;tetracycline antibiotic	antibiotic efflux	47.8	97	2.56E-63	493
gene0189	Chromosome	bcrA	ARO:3002987	bcrA is an ABC transporter found in Bacillus licheniformis that confers bacitracin resistance.	peptide antibiotic	antibiotic efflux	33.2	40.5	3.5E-15	179
gene0233	Chromosome	adeL	ARO:3000620	AdeL is a regulator of AdeFGH in Acinetobacter baumannii. AdeL mutations are associated with AdeFGH overexpression and multidrug resistance.	fluoroquinolone antibiotic;tetracycline antibiotic	antibiotic efflux	42.1	94.6	1.84E-75	590
gene1642	Chromosome	kdpE	ARO:3003841	kdpE is a transcriptional activator that is part of the two-component system KdpD/KdpE that is studied for its regulatory role in potassium transport and has been identified as an adaptive regulator involved in the virulence and intracellular survival of pathogenic bacteria. kdpE regulates a range of virulence loci through direct promoter binding.	aminoglycoside antibiotic	antibiotic efflux	89.7	99.1	4.31E-150	1063
gene2203	Chromosome	patA	ARO:3000024	PatA is an ABC transporter of Streptococcus pneumoniae that interacts with PatB to confer fluoroquinolone resistance.	fluoroquinolone antibiotic	antibiotic efflux	29.6	56.1	2.78E-17	197
gene3073	Chromosome	tcr3	ARO:3002893	tcr3 is a tetracycline efflux pump that confers self-resistance to Kitasatospora aureofaciens.	tetracycline antibiotic	antibiotic efflux	30.6	88	3.22E-35	337
gene3586	Chromosome	patA	ARO:3000024	PatA is an ABC transporter of Streptococcus pneumoniae that interacts with PatB to confer fluoroquinolone resistance.	fluoroquinolone antibiotic	antibiotic efflux	26.9	40.1	2.0E-12	161
gene3616	Chromosome	YojI	ARO:3003952	YojI mediates resistance to the peptide antibiotic microcin J25 when it is expressed from a multicopy vector. YojI is capable of pumping out microcin molecules. The outer membrane protein TolC in addition to YojI is required for export of microcin J25 out of the cell. Microcin J25 is thus the first known substrate for YojI.	peptide antibiotic	antibiotic efflux	92.5	99.8	0	2542
gene3741	Chromosome	mdtO	ARO:3003549	Multidrug resistance efflux pump. Could be involved in resistance to puromycin, acriflavine and tetraphenylarsonium chloride.	disinfecting agents and antiseptics;nucleoside antibiotic	antibiotic efflux	32	80.5	7.67E-69	598
gene4040	Chromosome	TxR	ARO:3005008	TxR is a putative transcription regulator that plays a role in conferring tetracycline resistance. It is required for proper functioning of Tet35.	tetracycline antibiotic	antibiotic efflux	39.7	67.6	3.04E-72	580
gene4190	Chromosome	mlaF	ARO:3005041	mlaF from the mla system is a gene proposed to play a part in the transport of phospholipids to the outer membrane. Insertions in mlaF are shown to confer resistance to linezolid.	oxazolidinone antibiotic	antibiotic efflux	37.1	55.5	4.14E-38	341
gene4467	Chromosome	mdtO	ARO:3003549	Multidrug resistance efflux pump. Could be involved in resistance to puromycin, acriflavine and tetraphenylarsonium chloride.	disinfecting agents and antiseptics;nucleoside antibiotic	antibiotic efflux	30.2	91	1.08E-69	604
gene5015	Chromosome	TxR	ARO:3005008	TxR is a putative transcription regulator that plays a role in conferring tetracycline resistance. It is required for proper functioning of Tet35.	tetracycline antibiotic	antibiotic efflux	40.1	71.7	2.42E-66	540
gene1393	Chromosome	tetA(60)	ARO:3004035	tetA(60) is a subunit of tetAB(60), an ABC transporter that confers resistance to tetracycline and tigercycline identified by screening a human saliva metagenomic library in Escherichia coli, which is required for resistance.	tetracycline antibiotic	antibiotic efflux	35.1	95.6	9.14E-104	826
gene1500	Chromosome	adeA	ARO:3000774	AdeA is the membrane fusion protein of the multidrug efflux complex AdeABC.	glycylcycline;tetracycline antibiotic	antibiotic efflux	21.3	74.9	4.53E-9	131
gene2103	Chromosome	mdtG	ARO:3001329	The MdtG protein, also named YceE, appears to be a member of the major facilitator superfamily of transporters, and it has been reported, when overexpressed, to increase fosfomycin and deoxycholate resistances. mdtG is a member of the marA-soxS-rob regulon.	phosphonic acid antibiotic	antibiotic efflux	91.5	98.3	1.32E-258	1815
gene2618	Chromosome	cmlB	ARO:3002698	cmlB is a plasmid-encoded chloramphenicol exporter that is found in Klebsiella aerogenes.	phenicol antibiotic	antibiotic efflux	23.4	65	8.51E-14	169
gene2930	Chromosome	mlaF	ARO:3005041	mlaF from the mla system is a gene proposed to play a part in the transport of phospholipids to the outer membrane. Insertions in mlaF are shown to confer resistance to linezolid.	oxazolidinone antibiotic	antibiotic efflux	29.2	64.4	4.27E-22	225
gene3189	Chromosome	evgS	ARO:3000833	EvgS is a sensor protein that phosphorylates the regulatory protein EvgA. evgS corresponds to 1 locus in Pseudomonas aeruginosa PAO1 and 1 locus in Pseudomonas aeruginosa LESB58.	fluoroquinolone antibiotic;macrolide antibiotic;penam;tetracycline antibiotic	antibiotic efflux	35.2	93.8	6.35E-16	170
gene4530	Chromosome	cmx	ARO:3002703	cmx is a plasmid or transposon-encoded chloramphenicol exporter that is found in Corynebacterium striatum and Pseudomonas aeruginosa.	phenicol antibiotic	antibiotic efflux	26.1	37.1	2.01E-7	118
gene4896	Chromosome	gadX	ARO:3000508	GadX is an AraC-family regulator that promotes mdtEF expression to confer multidrug resistance.	fluoroquinolone antibiotic;macrolide antibiotic;penam	antibiotic efflux	34.4	87	1.92E-38	333
gene1342	Chromosome	YajC	ARO:3005040	YajC interacts with the AcrAB-TolC efflux pump in a way that in uncharacterized but is shown to grant increased fitness in the presence of linezolid, rifampicin, and vancomycin.	cephalosporin;disinfecting agents and antiseptics;fluoroquinolone antibiotic;glycopeptide antibiotic;glycylcycline;oxazolidinone antibiotic;penam;phenicol antibiotic;rifamycin antibiotic;tetracycline antibiotic	antibiotic efflux	47.8	99.1	5.38E-29	244
gene1534	Chromosome	TaeA	ARO:3003986	Pleuromutilin (Tiamulin) ABC efflux pump found in Paenibacillus sp. LC231, a strain of Paenibacillus isolated from Lechuguilla Cave, NM, USA. Confers resistance to pleuromutilin antibiotics. Described by Pawlowski et al. 2016.	pleuromutilin antibiotic	antibiotic efflux	21.2	78.7	1.54E-12	162
gene3043	Chromosome	adeL	ARO:3000620	AdeL is a regulator of AdeFGH in Acinetobacter baumannii. AdeL mutations are associated with AdeFGH overexpression and multidrug resistance.	fluoroquinolone antibiotic;tetracycline antibiotic	antibiotic efflux	31.4	93.8	4.35E-38	339
gene3205	Chromosome	bcrA	ARO:3002987	bcrA is an ABC transporter found in Bacillus licheniformis that confers bacitracin resistance.	peptide antibiotic	antibiotic efflux	23.6	60.5	1.22E-10	141
gene1029	Chromosome	leuO	ARO:3003843	leuO, a LysR family transcription factor, exists in a wide variety of bacteria of the family Enterobacteriaceae and is involved in the regulation of as yet unidentified genes affecting the stress response and pathogenesis expression. LeuO is also an activator of the MdtNOP efflux pump.	disinfecting agents and antiseptics;nucleoside antibiotic	antibiotic efflux	84.4	99.7	8.53E-197	1389
gene1477	Chromosome	adeR	ARO:3000553	AdeR is a positive regulator of AdeABC efflux system. AdeR inactivation leads to susceptibility to aminoglycoside antibiotics.	glycylcycline;tetracycline antibiotic	antibiotic efflux	30.5	44.8	6.31E-9	122
gene1559	Chromosome	MexT	ARO:3000814	MexT is a LysR-type transcriptional activator that positively regulates the expression of MexEF-OprN, OprD, and MexS.	diaminopyrimidine antibiotic;fluoroquinolone antibiotic;phenicol antibiotic	antibiotic efflux	44.4	14.4	8.31E-6	102
gene2519	Chromosome	bcr-1	ARO:3003801	Transmembrane protein which expels bicyclomycin from the cell, leading to bicyclomycin resistance. Identified in Pseudomonas aeruginosa strains responsible for outbreaks in Brazil, often appearing with blaSPM-1, another bicyclomycin resistance gene.	bicyclomycin-like antibiotic	antibiotic efflux	38.3	80.7	7.45E-66	540
gene3473	Chromosome	macB	ARO:3000535	MacB is an ATP-binding cassette (ABC) transporter that exports macrolides with 14- or 15- membered lactones. It forms an antibiotic efflux complex with MacA and TolC. macB corresponds to 1 locus in Pseudomonas aeruginosa PAO1 and 1 locus in Pseudomonas aeruginosa LESB58.	macrolide antibiotic	antibiotic efflux	48.8	99.5	7.56E-197	1458
gene3751	Chromosome	adeL	ARO:3000620	AdeL is a regulator of AdeFGH in Acinetobacter baumannii. AdeL mutations are associated with AdeFGH overexpression and multidrug resistance.	fluoroquinolone antibiotic;tetracycline antibiotic	antibiotic efflux	25	36.1	2.1E-6	107
gene3773	Chromosome	arlR	ARO:3000838	ArlR is a response regulator that binds to the norA promoter to activate expression. ArlR must first be phosphorylated by ArlS.	disinfecting agents and antiseptics;fluoroquinolone antibiotic	antibiotic efflux	40.4	96.5	6.81E-50	403
gene4126	Chromosome	mdtE	ARO:3000795	MdtE is the membrane fusion protein of the MdtEF multidrug efflux complex. It shares 70% sequence similarity with AcrA.	fluoroquinolone antibiotic;macrolide antibiotic;penam	antibiotic efflux	75.7	96.9	5.07E-201	1432
gene4131	Chromosome	evgS	ARO:3000833	EvgS is a sensor protein that phosphorylates the regulatory protein EvgA. evgS corresponds to 1 locus in Pseudomonas aeruginosa PAO1 and 1 locus in Pseudomonas aeruginosa LESB58.	fluoroquinolone antibiotic;macrolide antibiotic;penam;tetracycline antibiotic	antibiotic efflux	40.3	94	2.78E-291	2179
gene4220	Chromosome	TxR	ARO:3005008	TxR is a putative transcription regulator that plays a role in conferring tetracycline resistance. It is required for proper functioning of Tet35.	tetracycline antibiotic	antibiotic efflux	40.6	62.6	8.21E-67	548
gene4874	Chromosome	acrB	ARO:3000216	Protein subunit of AcrA-AcrB-TolC multidrug efflux complex. AcrB functions as a herterotrimer which forms the inner membrane component and is primarily responsible for substrate recognition and energy transduction by acting as a drug/proton antiporter.	cephalosporin;disinfecting agents and antiseptics;fluoroquinolone antibiotic;glycylcycline;penam;phenicol antibiotic;rifamycin antibiotic;tetracycline antibiotic	antibiotic efflux	93.8	98.9	2.05E-99	783
gene5180	Chromosome	TxR	ARO:3005008	TxR is a putative transcription regulator that plays a role in conferring tetracycline resistance. It is required for proper functioning of Tet35.	tetracycline antibiotic	antibiotic efflux	42.3	52.2	3.8E-56	473
gene0254	Chromosome	bcrA	ARO:3002987	bcrA is an ABC transporter found in Bacillus licheniformis that confers bacitracin resistance.	peptide antibiotic	antibiotic efflux	36.2	24.8	1.64E-42	390
gene0287	Chromosome	macB	ARO:3000535	MacB is an ATP-binding cassette (ABC) transporter that exports macrolides with 14- or 15- membered lactones. It forms an antibiotic efflux complex with MacA and TolC. macB corresponds to 1 locus in Pseudomonas aeruginosa PAO1 and 1 locus in Pseudomonas aeruginosa LESB58.	macrolide antibiotic	antibiotic efflux	28.9	77.4	3.45E-18	197
gene0941	Chromosome	smeR	ARO:3003066	smeR is the responder component of a two component signal transduction system that includes smeS.	aminoglycoside antibiotic;cephalosporin;cephamycin;penam	antibiotic efflux	44.8	95.6	9.23E-56	443
gene0878	Chromosome	mdtM	ARO:3001214	Multidrug resistance protein MdtM.	disinfecting agents and antiseptics;fluoroquinolone antibiotic;lincosamide antibiotic;nucleoside antibiotic;phenicol antibiotic	antibiotic efflux	85	98.1	2.03E-246	1736
gene1001	Chromosome	rosB	ARO:3003049	rosB is part of an efflux pump/potassium antiporter system (RosAB) in Yersinia that confers resistance to cationic antimicrobial peptides such as polymyxin B.	peptide antibiotic	antibiotic efflux	28.9	80.8	1.29E-38	371
gene1326	Chromosome	baeR	ARO:3000828	BaeR is a response regulator that promotes the expression of MdtABC and AcrD efflux complexes.	aminocoumarin antibiotic;aminoglycoside antibiotic	antibiotic efflux	40.2	96.5	5.92E-51	412
gene1008	Chromosome	LptD	ARO:3005059	LptD is involved in LPS transport in a ABC Transporter efflux system. It confers resistance to rifamycin, aminocoumarin, and peptide antibiotics.	aminocoumarin antibiotic;peptide antibiotic;rifamycin antibiotic	antibiotic efflux	81.5	99.9	0	3417
gene1413	Chromosome	Escherichia coli acrA	ARO:3004043	AcrA is a subunit of the AcrAB-TolC multidrug efflux system that in E. coli.	cephalosporin;disinfecting agents and antiseptics;fluoroquinolone antibiotic;glycylcycline;penam;phenicol antibiotic;rifamycin antibiotic;tetracycline antibiotic	antibiotic efflux	90.9	99.7	1.87E-253	1779
gene1412	Chromosome	acrB	ARO:3000216	Protein subunit of AcrA-AcrB-TolC multidrug efflux complex. AcrB functions as a herterotrimer which forms the inner membrane component and is primarily responsible for substrate recognition and energy transduction by acting as a drug/proton antiporter.	cephalosporin;disinfecting agents and antiseptics;fluoroquinolone antibiotic;glycylcycline;penam;phenicol antibiotic;rifamycin antibiotic;tetracycline antibiotic	antibiotic efflux	94.2	99.9	0	4893
gene1643	Chromosome	kdpD	ARO:3004047	kdpD is a component of the two-component regulatory system, kdpDE. This system is involved in potassium transport and homeostasis, and has been implicated in virulence factor regulation along with kdpE.	aminoglycoside antibiotic	antibiotic efflux	26.7	96.3	1.35E-92	792
gene1498	Chromosome	smeF	ARO:3003057	smeF is an outer membrane multidrug efflux protein of the smeDEF complex in Stenotrophomonas maltophilia.	fluoroquinolone antibiotic;macrolide antibiotic;phenicol antibiotic;tetracycline antibiotic	antibiotic efflux	40.8	98.5	1.61E-98	770
gene2170	Chromosome	MdtK	ARO:3001327	A multidrug and toxic compound extrusions (MATE) transporter conferring resistance to norfloxacin, doxorubicin and acriflavine.	fluoroquinolone antibiotic	antibiotic efflux	89	97.7	8.809999999998E-312	2180
gene2476	Chromosome	farA	ARO:3003961	farA is the membrane fusion protein that is part of the farAB efflux pump.	antibacterial free fatty acids	antibiotic efflux	31.6	62.4	1.4E-16	186
gene2634	Chromosome	Acinetobacter baumannii AbaF	ARO:3004573	Expression of abaF in E. coli resulted in increased resistance to fosfomycin.	phosphonic acid antibiotic	antibiotic efflux	32.2	93	6.0E-58	493
gene3588	Chromosome	bcr-1	ARO:3003801	Transmembrane protein which expels bicyclomycin from the cell, leading to bicyclomycin resistance. Identified in Pseudomonas aeruginosa strains responsible for outbreaks in Brazil, often appearing with blaSPM-1, another bicyclomycin resistance gene.	bicyclomycin-like antibiotic	antibiotic efflux	38	79	2.99E-64	529
gene2457	Chromosome	hmrM	ARO:3003953	hmrM is a multidrug efflux pump belonging to the MATE family and functions as a Na+/drug antiporter.	disinfecting agents and antiseptics;fluoroquinolone antibiotic	antibiotic efflux	47.3	99.1	3.17E-142	1060
gene3625	Chromosome	TxR	ARO:3005008	TxR is a putative transcription regulator that plays a role in conferring tetracycline resistance. It is required for proper functioning of Tet35.	tetracycline antibiotic	antibiotic efflux	40.2	64	1.61E-65	536
gene4655	Chromosome	adeL	ARO:3000620	AdeL is a regulator of AdeFGH in Acinetobacter baumannii. AdeL mutations are associated with AdeFGH overexpression and multidrug resistance.	fluoroquinolone antibiotic;tetracycline antibiotic	antibiotic efflux	31.8	90.1	7.75E-37	331
gene4244	Chromosome	TxR	ARO:3005008	TxR is a putative transcription regulator that plays a role in conferring tetracycline resistance. It is required for proper functioning of Tet35.	tetracycline antibiotic	antibiotic efflux	38.9	44.1	3.9E-65	548
gene4315	Chromosome	smeS	ARO:3003067	smeS is the protein kinase sensor component of a two component signal transduction system that includes smeR.	aminoglycoside antibiotic;cephalosporin;cephamycin;penam	antibiotic efflux	24.8	38.8	7.32E-19	216
gene4804	Chromosome	mlaD	ARO:3005042	mlaD from the mla system is a gene proposed to play a part in the transport of phospholipids to the outer membrane. Insertions in mlaD are shown to confer resistance to linezolid.	oxazolidinone antibiotic	antibiotic efflux	86.5	99.5	2.27E-109	787
gene4806	Chromosome	mlaF	ARO:3005041	mlaF from the mla system is a gene proposed to play a part in the transport of phospholipids to the outer membrane. Insertions in mlaF are shown to confer resistance to linezolid.	oxazolidinone antibiotic	antibiotic efflux	93.6	98.1	2.48E-178	1258
gene4924	Chromosome	bcrA	ARO:3002987	bcrA is an ABC transporter found in Bacillus licheniformis that confers bacitracin resistance.	peptide antibiotic	antibiotic efflux	27.5	44.8	4.33E-16	186
gene0168	Chromosome	ceoA	ARO:3003009	ceoA is a periplasmic linker subunit of the CeoAB-OpcM efflux pump.	aminoglycoside antibiotic;fluoroquinolone antibiotic	antibiotic efflux	46.4	14.6	1.45E-7	118
gene0372	Chromosome	rosB	ARO:3003049	rosB is part of an efflux pump/potassium antiporter system (RosAB) in Yersinia that confers resistance to cationic antimicrobial peptides such as polymyxin B.	peptide antibiotic	antibiotic efflux	28.7	83.7	2.36E-44	413
gene1394	Chromosome	msbA	ARO:3003950	MsbA is a multidrug resistance transporter homolog from E. coli and belongs to a superfamily of transporters that contain an adenosine triphosphate (ATP) binding cassette (ABC) which is also called a nucleotide-binding domain (NBD). MsbA is a member of the MDR-ABC transporter group by sequence homology. MsbA transports lipid A, a major component of the bacterial outer cell membrane, and is the on…	nitroimidazole antibiotic	antibiotic efflux	30.5	96.8	3.57E-71	604
gene1497	Chromosome	arlR	ARO:3000838	ArlR is a response regulator that binds to the norA promoter to activate expression. ArlR must first be phosphorylated by ArlS.	disinfecting agents and antiseptics;fluoroquinolone antibiotic	antibiotic efflux	39.7	96	1.36E-49	401
gene2736	Chromosome	TaeA	ARO:3003986	Pleuromutilin (Tiamulin) ABC efflux pump found in Paenibacillus sp. LC231, a strain of Paenibacillus isolated from Lechuguilla Cave, NM, USA. Confers resistance to pleuromutilin antibiotics. Described by Pawlowski et al. 2016.	pleuromutilin antibiotic	antibiotic efflux	29	83.4	3.57E-48	443
gene3255	Chromosome	farB	ARO:3003962	farB is the cytoplasmic transporter protein that is part of the farAB efflux pump. farB corresponds to 3 loci in Pseudomonas aeruginosa PAO1 and 3 loci in Pseudomonas aeruginosa LESB58.	antibacterial free fatty acids	antibiotic efflux	26.7	83.1	6.75E-32	313
gene3315	Chromosome	lmrD	ARO:3002882	lmrD is a chromosomally-encoded efflux pump that confers resistance to lincosamides in Streptomyces lincolnensis and Lactococcus lactis. It can dimerize with lmrC.	lincosamide antibiotic	antibiotic efflux	28.2	88.8	7.98E-20	210
gene3462	Chromosome	mdtA	ARO:3000792	MdtA is the membrane fusion protein of the multidrug efflux complex mdtABC.	aminocoumarin antibiotic	antibiotic efflux	87	99.8	4.79E-249	1754
gene4127	Chromosome	mdtF	ARO:3000796	MdtF is the multidrug inner membrane transporter for the MdtEF-TolC efflux complex.	fluoroquinolone antibiotic;macrolide antibiotic;penam	antibiotic efflux	87	99.6	0	4419
gene4193	Chromosome	fexB	ARO:3007019	FexB is a plasmid-encoded exporter gene which confers resistance to florfenicol. Originally identified in Enterococcus sp. isolated from swine by Liu et al. 2012.	phenicol antibiotic	antibiotic efflux	23.5	49.5	9.87E-8	120
gene0235	Chromosome	Enterococcus faecium liaR mutant conferring daptomycin resistance	ARO:3003078	liaR is a response regulator found in the liaFSR signal transduction pathway. Mutations confer daptomycin resistance.	peptide antibiotic	antibiotic efflux;antibiotic target alteration	43.4	26	6.75E-8	113
gene3312	Chromosome	Enterococcus faecalis liaR mutant conferring daptomycin resistance	ARO:3003792	liaR is a response regulator found in the liaFSR signal transduction pathway. Mutations confer daptomycin resistance.	peptide antibiotic	antibiotic efflux;antibiotic target alteration	31.6	95.4	4.73E-33	289
gene3596	Chromosome	Enterococcus faecalis liaR mutant conferring daptomycin resistance	ARO:3003792	liaR is a response regulator found in the liaFSR signal transduction pathway. Mutations confer daptomycin resistance.	peptide antibiotic	antibiotic efflux;antibiotic target alteration	39.2	92.1	7.26E-38	321
gene1522	Chromosome	Salmonella enterica ramR mutants	ARO:3003379	RamR is a repressor that regulates RamA expression. Mutations lead to the upregulation of AcrAB, which is positively regulated by RamA.	cephalosporin;disinfecting agents and antiseptics;fluoroquinolone antibiotic;glycylcycline;penam;phenicol antibiotic;rifamycin antibiotic;tetracycline antibiotic	antibiotic efflux;antibiotic target alteration	83.9	99.5	1.96E-112	809
gene1414	Chromosome	Escherichia coli AcrAB-TolC with AcrR mutation conferring resistance to ciprofloxacin, tetracycline, and ceftazidime	ARO:3003807	AcrR is a repressor of the AcrAB-TolC multidrug efflux complex. AcrR mutations result in high level antibiotic resistance. The mutations associated with this model are specific to E. coli.	cephalosporin;disinfecting agents and antiseptics;fluoroquinolone antibiotic;glycylcycline;penam;phenicol antibiotic;rifamycin antibiotic;tetracycline antibiotic	antibiotic efflux;antibiotic target alteration	81.8	96.3	2.3E-122	879
gene2652	Chromosome	Escherichia coli AcrAB-TolC with MarR mutations conferring resistance to ciprofloxacin and tetracycline	ARO:3003378	MarR is a repressor of the mar operon marRAB, thus regulating the expression of marA, the activator of multidrug efflux pump AcrAB.	cephalosporin;disinfecting agents and antiseptics;fluoroquinolone antibiotic;glycylcycline;penam;phenicol antibiotic;rifamycin antibiotic;tetracycline antibiotic	antibiotic efflux;antibiotic target alteration	91.7	99.3	5.69E-95	684
gene4950	Chromosome	Escherichia coli soxR with mutation conferring antibiotic resistance	ARO:3003381	SoxR is a sensory protein that upregulates soxS expression in the presence of redox-cycling drugs. This stress response leads to the expression many multidrug efflux pumps.	cephalosporin;disinfecting agents and antiseptics;fluoroquinolone antibiotic;glycylcycline;penam;phenicol antibiotic;rifamycin antibiotic;tetracycline antibiotic	antibiotic efflux;antibiotic target alteration	93.4	99.3	1.59E-103	742
gene1286	Chromosome	lmrA	ARO:3003028	lmrA is the repressor to the lmrAB operon in Bacillus subtilis. lmrA mutations result in lincomycin resistance.	lincosamide antibiotic	antibiotic efflux;antibiotic target alteration	31.2	40	8.63E-10	137
gene4899	Chromosome	basR	ARO:3003582	Response regulator for Lipid A modification genes; two-component system involved in polymyxin resistance that senses high extracellular Fe(2+).	peptide antibiotic	antibiotic efflux;antibiotic target alteration	46.7	95.9	7.32E-62	482
gene2955	Chromosome	Enterococcus faecium liaR mutant conferring daptomycin resistance	ARO:3003078	liaR is a response regulator found in the liaFSR signal transduction pathway. Mutations confer daptomycin resistance.	peptide antibiotic	antibiotic efflux;antibiotic target alteration	38.6	92.6	1.34E-38	326
gene4161	Chromosome	basS	ARO:3003583	Histidine protein kinase sensor Lipid A modification gene; part of a two-component system involved in polymyxin resistance that senses high extracellular Fe(2+).	peptide antibiotic	antibiotic efflux;antibiotic target alteration	31.8	67.7	8.72E-33	319
gene4626	Chromosome	basR	ARO:3003582	Response regulator for Lipid A modification genes; two-component system involved in polymyxin resistance that senses high extracellular Fe(2+).	peptide antibiotic	antibiotic efflux;antibiotic target alteration	52.3	97.3	2.04E-73	558
gene4627	Chromosome	basS	ARO:3003583	Histidine protein kinase sensor Lipid A modification gene; part of a two-component system involved in polymyxin resistance that senses high extracellular Fe(2+).	peptide antibiotic	antibiotic efflux;antibiotic target alteration	31.6	97.8	3.17E-48	428
gene0942	Chromosome	basS	ARO:3003583	Histidine protein kinase sensor Lipid A modification gene; part of a two-component system involved in polymyxin resistance that senses high extracellular Fe(2+).	peptide antibiotic	antibiotic efflux;antibiotic target alteration	27	57.2	4.78E-20	221
gene1496	Chromosome	basS	ARO:3003583	Histidine protein kinase sensor Lipid A modification gene; part of a two-component system involved in polymyxin resistance that senses high extracellular Fe(2+).	peptide antibiotic	antibiotic efflux;antibiotic target alteration	28.1	66	1.52E-34	332
gene4162	Chromosome	basR	ARO:3003582	Response regulator for Lipid A modification genes; two-component system involved in polymyxin resistance that senses high extracellular Fe(2+).	peptide antibiotic	antibiotic efflux;antibiotic target alteration	43.2	97.3	1.02E-51	415
gene0939	Chromosome	Escherichia coli soxS with mutation conferring antibiotic resistance	ARO:3003511	SoxS is a global regulator that up-regulates the expression of AcrAB efflux genes. It also reduces OmpF expression to decrease cell membrane permeability.	carbapenem;cephalosporin;cephamycin;disinfecting agents and antiseptics;fluoroquinolone antibiotic;glycylcycline;monobactam;penam;penem;phenicol antibiotic;rifamycin antibiotic;tetracycline antibiotic	antibiotic efflux;antibiotic target alteration;reduced permeability to antibiotic	55.8	35.6	1.89E-36	309
gene4951	Chromosome	Salmonella serovars soxS with mutation conferring antibiotic resistance	ARO:3003383	SoxS is a global regulator that up-regulates the expression of AcrAB efflux genes. It also reduces OmpF expression to decrease cell membrane permeability.	carbapenem;cephalosporin;cephamycin;disinfecting agents and antiseptics;fluoroquinolone antibiotic;glycylcycline;monobactam;penam;penem;phenicol antibiotic;rifamycin antibiotic;tetracycline antibiotic	antibiotic efflux;antibiotic target alteration;reduced permeability to antibiotic	94.4	99.1	1.32E-71	523
gene0055	Chromosome	Escherichia coli soxS with mutation conferring antibiotic resistance	ARO:3003511	SoxS is a global regulator that up-regulates the expression of AcrAB efflux genes. It also reduces OmpF expression to decrease cell membrane permeability.	carbapenem;cephalosporin;cephamycin;disinfecting agents and antiseptics;fluoroquinolone antibiotic;glycylcycline;monobactam;penam;penem;phenicol antibiotic;rifamycin antibiotic;tetracycline antibiotic	antibiotic efflux;antibiotic target alteration;reduced permeability to antibiotic	36	35.6	1.31E-16	173
gene5071	Chromosome	Salmonella serovars soxS with mutation conferring antibiotic resistance	ARO:3003383	SoxS is a global regulator that up-regulates the expression of AcrAB efflux genes. It also reduces OmpF expression to decrease cell membrane permeability.	carbapenem;cephalosporin;cephamycin;disinfecting agents and antiseptics;fluoroquinolone antibiotic;glycylcycline;monobactam;penam;penem;phenicol antibiotic;rifamycin antibiotic;tetracycline antibiotic	antibiotic efflux;antibiotic target alteration;reduced permeability to antibiotic	31.7	33.1	3.19E-10	128
gene2206	Chromosome	Klebsiella pneumoniae mutant PhoQ conferring resistance to colistin	ARO:3007203	Mutations in Klebsiella pneumoniae PhoQ of the two-component PhoPQ regulatory system conferring resistance to colistin.	macrolide antibiotic;peptide antibiotic	antibiotic efflux;antibiotic target alteration;resistance by absence	81.7	98.6	2.75E-287	2021
gene2207	Chromosome	Klebsiella mutant PhoP conferring antibiotic resistance to colistin	ARO:3003585	A mutant phoP activates pmrHFIJKLM expression responsible for L-aminoarabinose synthesis and polymyxin resistance, by way of alteration of negative charge.	macrolide antibiotic;peptide antibiotic	antibiotic efflux;antibiotic target alteration;resistance by absence	93.7	99.6	5.26E-150	1062
gene2512	Chromosome	ParR	ARO:3005068	ParR is a component of the two-component sensor ParRS. Alongside its counterpart ParS, it confers resistance to polycationic antibiotics through the regulation of efflux components and porins.	aminoglycoside antibiotic;carbapenem;cephalosporin;cephamycin;disinfecting agents and antiseptics;fluoroquinolone antibiotic;macrolide antibiotic;monobactam;penam;penem;phenicol antibiotic;tetracycline antibiotic	antibiotic efflux;reduced permeability to antibiotic	45.2	96.4	6.09E-68	526
gene4930	Chromosome	ParR	ARO:3005068	ParR is a component of the two-component sensor ParRS. Alongside its counterpart ParS, it confers resistance to polycationic antibiotics through the regulation of efflux components and porins.	aminoglycoside antibiotic;carbapenem;cephalosporin;cephamycin;disinfecting agents and antiseptics;fluoroquinolone antibiotic;macrolide antibiotic;monobactam;penam;penem;phenicol antibiotic;tetracycline antibiotic	antibiotic efflux;reduced permeability to antibiotic	37.1	93.4	9.68E-40	338
gene2507	Chromosome	ParS	ARO:3005067	ParS is the sensor component of the two-component ParRS system. Alongside its counterpart ParR, it confers resistance to polycationic antibiotics though regulation of efflux pumps and porins.	aminoglycoside antibiotic;carbapenem;cephalosporin;cephamycin;disinfecting agents and antiseptics;fluoroquinolone antibiotic;macrolide antibiotic;monobactam;penam;penem;phenicol antibiotic;tetracycline antibiotic	antibiotic efflux;reduced permeability to antibiotic	33	97	5.82E-64	532
gene2651	Chromosome	marA	ARO:3000263	In the presence of antibiotic stress, E. coli overexpresses the global activator protein MarA, which besides inducing MDR efflux pump AcrAB, also down- regulates synthesis of the porin OmpF.	carbapenem;cephalosporin;cephamycin;disinfecting agents and antiseptics;fluoroquinolone antibiotic;glycylcycline;monobactam;penam;penem;phenicol antibiotic;rifamycin antibiotic;tetracycline antibiotic	antibiotic efflux;reduced permeability to antibiotic	94.4	98.4	5.34E-85	615
gene1524	Chromosome	ramA	ARO:3000823	RamA (resistance antibiotic multiple) is a positive regulator of AcrAB-TolC and leads to high level multidrug resistance in Klebsiella pneumoniae, Salmonella enterica, and Enterobacter aerugenes, increasing the expression of both the mar operon as well as AcrAB. RamA also decreases OmpF expression.	carbapenem;cephalosporin;cephamycin;disinfecting agents and antiseptics;fluoroquinolone antibiotic;glycylcycline;monobactam;penam;penem;phenicol antibiotic;rifamycin antibiotic;tetracycline antibiotic	antibiotic efflux;reduced permeability to antibiotic	90.3	99.1	7.78E-76	553
gene0329	Chromosome	ParR	ARO:3005068	ParR is a component of the two-component sensor ParRS. Alongside its counterpart ParS, it confers resistance to polycationic antibiotics through the regulation of efflux components and porins.	aminoglycoside antibiotic;carbapenem;cephalosporin;cephamycin;disinfecting agents and antiseptics;fluoroquinolone antibiotic;macrolide antibiotic;monobactam;penam;penem;phenicol antibiotic;tetracycline antibiotic	antibiotic efflux;reduced permeability to antibiotic	42	96.2	4.83E-57	453
gene0023	Chromosome	NmcR	ARO:3003665	NmcR is a homolog of the LysR regulator found in Enterobacter cloacae that contribute to the regulation of NmcA beta-lactamase.	carbapenem;cephalosporin;cephamycin;penam	antibiotic inactivation	27	82.8	2.44E-24	241
gene1323	Chromosome	cmlv	ARO:3002700	cmlv is a chromosome-encoded chloramphenicol phoshotransferase that is found in Streptomyces venezuelae.	phenicol antibiotic	antibiotic inactivation	28.8	83	2.17E-40	369
gene2510	Chromosome	APH(6)-Ic	ARO:3002659	APH(6)-Ic is a transposon-encoded aminoglycoside phosphotransferase in S. enterica, P. aeruginosa and E. coli.	aminoglycoside antibiotic	antibiotic inactivation	51.7	92.5	1.02E-89	676
gene2464	Chromosome	cmlv	ARO:3002700	cmlv is a chromosome-encoded chloramphenicol phoshotransferase that is found in Streptomyces venezuelae.	phenicol antibiotic	antibiotic inactivation	35.5	99.7	1.67E-66	546
gene0697	Chromosome	CMY-70	ARO:3002083	CMY-70 is a beta-lactamase. From the Lahey list of CMY beta-lactamases.	cephamycin	antibiotic inactivation	100	98.4	1.75E-36	306
gene1802	Chromosome	aadA9	ARO:3002609	aadA9 is a plasmid-encoded aminoglycoside nucleotidyltransferase gene in C. glutamicum.	aminoglycoside antibiotic	antibiotic inactivation	51.1	99.6	1.21E-86	657
gene0696	Chromosome	CMY-137	ARO:3006457	CMY-137 is a CMY beta-lactamase.	cephamycin	antibiotic inactivation	99.3	99.7	8.08E-216	1518
gene4503	Chromosome	NmcR	ARO:3003665	NmcR is a homolog of the LysR regulator found in Enterobacter cloacae that contribute to the regulation of NmcA beta-lactamase.	carbapenem;cephalosporin;cephamycin;penam	antibiotic inactivation	30.1	36.7	6.78E-7	110
gene1304	Chromosome	CMY-160	ARO:3005183	CMY-160 is a beta-lactamase found in Escherichia coli. It confers resistance to cephamycin. Detected directly from NCBI and submitted without publication on 29-MAY-2018.	cephamycin	antibiotic inactivation	23.5	91.9	3.15E-16	187
gene1885	Chromosome	GOB-6	ARO:3004813	GOB-6 is a class B beta-lactamase gene found in Elizabethkingia meningoseptica.	carbapenem;cephalosporin;penam	antibiotic inactivation	31.1	51.2	3.0E-12	147
gene2469	Chromosome	FosC2	ARO:3002874	FosC2 is an enzyme that phosphorylates fosfomycin to confer resistance in Escherichia coli.	phosphonic acid antibiotic	antibiotic inactivation	29	87.4	5.72E-6	93
gene3446	Chromosome	Agrobacterium fabrum chloramphenicol acetyltransferase	ARO:3004451	A chloramphenicol resistance determinant described in the Gram-negative bacterium Agrobacterium fabrum.	phenicol antibiotic	antibiotic inactivation	36.4	29.3	6.34E-10	127
gene1269	Chromosome	vatE	ARO:3002844	vatE is a transposon-mediated acetyltransferase found in Enterococcus faecium.	streptogramin A antibiotic;streptogramin antibiotic	antibiotic inactivation	49	23.6	1.39E-10	133
gene1280	Chromosome	Streptomyces venezuelae rox	ARO:3007209	Streptomyces venezuelae rox is a class A flavoprotein monooxygenase that confers resistance to rifamycin antibiotics. It acts by oxygenating the naphthyl group of the antibiotic, leading to a ring opening event and linearization of the molecule.	rifamycin antibiotic	antibiotic inactivation	31.8	67.1	1.52E-29	297
gene1609	Chromosome	Streptomyces venezuelae rox	ARO:3007209	Streptomyces venezuelae rox is a class A flavoprotein monooxygenase that confers resistance to rifamycin antibiotics. It acts by oxygenating the naphthyl group of the antibiotic, leading to a ring opening event and linearization of the molecule.	rifamycin antibiotic	antibiotic inactivation	25.7	53.2	1.13E-11	152
gene2355	Chromosome	rphB	ARO:3003992	rphB is a rifampin phosphotransferase protein found in Paenibacillus sp. LC231, a strain of Paenibacillus isolated from Lechuguilla Cave, NM, USA. Confers resistance to rifamycin antibiotics, specifically rifampin, through rifampin inactivation. Described by Pawlowski et al. 2016.	rifamycin antibiotic	antibiotic inactivation	35.3	41.7	3.21E-45	435
gene1158	Chromosome	cmlv	ARO:3002700	cmlv is a chromosome-encoded chloramphenicol phoshotransferase that is found in Streptomyces venezuelae.	phenicol antibiotic	antibiotic inactivation	36.8	98	4.41E-72	584
gene2265	Chromosome	catB9	ARO:3002681	catB9 is a chromosome-encoded variant of the cat gene found in Vibrio cholerae.	phenicol antibiotic	antibiotic inactivation	44.7	88.7	1.79E-46	378
gene0515	Chromosome	AAC(6')-Ib8	ARO:3002579	AAC(6')-Ib8 is a plasmid-encoded aminoglycoside acetyltransferase in E. cloacae.	aminoglycoside antibiotic	antibiotic inactivation	79.4	76.7	3.66E-12	130
gene0345	Chromosome	Neisseria gonorrhoeae pilQ gene conferring resistance to beta-lactam	ARO:3004835	PilQ is an important gonococcal outer membrane component, member of secretin protein family, and involved in Type IV pilus formation.	carbapenem;cephalosporin;cephamycin;monobactam;penam	antibiotic target alteration	31.3	96.5	7.42E-58	504
gene0044	Chromosome	Escherichia coli UhpT with mutation conferring resistance to fosfomycin	ARO:3003890	Mutations to the active importer UhpT, which is involved with the uptake of many phosphorylated sugars, confer resistance to fosfomycin by reducing import of the drug into the bacteria.	phosphonic acid antibiotic	antibiotic target alteration	95.7	99.8	0	2255
gene0004	Chromosome	Salmonella serovars gyrB conferring resistance to fluoroquinolones	ARO:3003307	Point mutation in Salmonella serovars resulting in fluoroquinolone resistance.	aminocoumarin antibiotic;fluoroquinolone antibiotic	antibiotic target alteration	96.6	99.9	0	3980
gene0435	Chromosome	arnA	ARO:3002985	arnA modifies lipid A with 4-amino-4-deoxy-L-arabinose (Ara4N) which allows gram-negative bacteria to resist the antimicrobial activity of cationic antimicrobial peptides and antibiotics such as polymyxin. arnA is found in E. coli and P. aeruginosa.	peptide antibiotic	antibiotic target alteration	31.9	88.9	1.3E-35	334
gene2831	Chromosome	vanH gene in vanD cluster	ARO:3002944	Also known as vanHD, is a vanH variant in the vanD gene cluster.	glycopeptide antibiotic	antibiotic target alteration	33.3	94.5	3.58E-55	456
gene3637	Chromosome	Escherichia coli GlpT with mutation conferring resistance to fosfomycin	ARO:3003889	Point mutations to the active importer GlpT, which is involved with the uptake of many phosphorylated sugars, confer resistance to fosfomycin by reducing import of the drug into the bacteria.	phosphonic acid antibiotic	antibiotic target alteration	96	99.8	0	2254
gene3652	Chromosome	arnA	ARO:3002985	arnA modifies lipid A with 4-amino-4-deoxy-L-arabinose (Ara4N) which allows gram-negative bacteria to resist the antimicrobial activity of cationic antimicrobial peptides and antibiotics such as polymyxin. arnA is found in E. coli and P. aeruginosa.	peptide antibiotic	antibiotic target alteration	68.2	98.2	0	2397
gene3825	Chromosome	Escherichia coli PtsI with mutation conferring resistance to fosfomycin	ARO:3003899	PtsI (phosphoenolpyruvate-protein phosphotransferase) is involved in cyclic AMP synthesis, which regulates glpT expression. As a result, mutations to ptsI confer resistance to fosfomycin by affecting the regulation of fosfomycin import.	phosphonic acid antibiotic	antibiotic target alteration	38	68.2	7.35E-122	967
gene0043	Chromosome	Escherichia coli UhpT with mutation conferring resistance to fosfomycin	ARO:3003890	Mutations to the active importer UhpT, which is involved with the uptake of many phosphorylated sugars, confer resistance to fosfomycin by reducing import of the drug into the bacteria.	phosphonic acid antibiotic	antibiotic target alteration	32.6	91.4	2.6E-54	469
gene0203	Chromosome	vanH gene in vanP cluster	ARO:3007188	vanH variant in the vanP cluster.	glycopeptide antibiotic	antibiotic target alteration	26.7	72.8	2.61E-16	184
gene1123	Chromosome	Streptococcus mitis CdsA with mutation conferring daptomycin resistance	ARO:3004097	CdsA is a phosphatidate cytidylyltransferase which plays a role in the production of membrane phosphatidylglycerol and cardiolipin.	peptide antibiotic	antibiotic target alteration	45.9	41.4	1.79E-27	260
gene2615	Chromosome	vanR gene in vanP cluster	ARO:3007191	vanR variant in the vanP cluster.	glycopeptide antibiotic	antibiotic target alteration	38.4	94.2	1.99E-57	456
gene4000	Chromosome	clbB	ARO:3002815	clbB is a plasmid-encoded cfr gene found in Bacillus brevis.	lincosamide antibiotic;oxazolidinone antibiotic;phenicol antibiotic;pleuromutilin antibiotic;streptogramin A antibiotic;streptogramin antibiotic	antibiotic target alteration	33.1	85.6	5.75E-50	427
gene4200	Chromosome	Enterococcus faecalis gshF with mutation conferring daptomycin resistance	ARO:3003805	gshF is a bifunctional glutamate-cysteine ligase/ glutathione synthetase that when mutated, confers daptomycin resistance.	peptide antibiotic	antibiotic target alteration	30.4	88.2	8.05E-49	448
gene4501	Chromosome	vanH gene in vanD cluster	ARO:3002944	Also known as vanHD, is a vanH variant in the vanD gene cluster.	glycopeptide antibiotic	antibiotic target alteration	35.9	50.7	4.83E-24	245
gene0417	Chromosome	Staphylococcus aureus fusE with mutation conferring resistance to fusidic acid	ARO:3003737	The mutations to the rplF gene encoding riboprotein L6 have been shown to cause fusidic acid resistance, demonstrating a potential secondary site of action of the antibiotic that is blocked through these mutations. Several types of mutations have been identified that cause resistance, including SNPs, frameshift mutations and early stop codons.	fusidane antibiotic	antibiotic target alteration	44.3	98.3	1.28E-43	353
gene1293	Chromosome	Staphylococcus aureus UhpT with mutation conferring resistance to fosfomycin	ARO:3003902	Mutations to the active importer UhpT, which is involved with the uptake of many phosphorylated sugars, confer resistance to fosfomycin by reducing import of the drug into the bacteria.	phosphonic acid antibiotic	antibiotic target alteration	30.4	89.6	3.14E-46	412
gene2888	Chromosome	Escherichia coli fabI mutations conferring resistance to isoniazid and triclosan	ARO:3004045	fabI is a enoyl-acyl carrier reductase used in lipid metabolism and fatty acid biosynthesis. The bacterial biocide Triclosan blocks the final reduction step in fatty acid elongation, inhibiting biosynthesis. Point mutations in fabI can confer resistance to Triclosan and Isoniazid.	disinfecting agents and antiseptics;isoniazid-like antibiotic	antibiotic target alteration	96.2	99.6	1.76E-181	1277
gene4898	Chromosome	eptA	ARO:3003576	PmrC mediates the modification of Lipid A by the addition of 4-amino-4-deoxy-L-arabinose (L-Ara4N) and phosphoethanolamine, resulting in a less negative cell membrane and decreased binding of polymyxin B.	peptide antibiotic	antibiotic target alteration	82.7	99.4	0	2393
gene0381	Chromosome	Mycobacterium tuberculosis rpsL mutations conferring resistance to Streptomycin	ARO:3003395	Ribosomal protein S12 stabilizes the highly conserved pseudoknot structure formed by 16S rRNA. Amino acid substitutions in RpsL affect the higher-order structure of 16S rRNA and confer streptomycin resistance by disrupting interactions between 16S rRNA and streptomycin.	aminoglycoside antibiotic	antibiotic target alteration	69.1	98.4	1.44E-58	441
gene0944	Chromosome	vanR gene in vanE cluster	ARO:3002924	Also known as vanRE, is a vanR variant found in the vanE gene cluster.	glycopeptide antibiotic	antibiotic target alteration	36.1	94.1	1.45E-42	356
gene1295	Chromosome	Escherichia coli uhpA with mutation conferring resistance to fosfomycin	ARO:3003893	uhpA is a positive activator of the fosfomycin importer uhpT, thus mutations to uhpA confer fosfomycin resistance by reducing uhpT expression. Both knockout and amino acid substitution mutations have been found that confer resistance, with the Protein Knockout model describing the large, knockout mutations causing loss of function of the gene, and the Protein Variant model describing the amino ac…	phosphonic acid antibiotic	antibiotic target alteration	48	96.2	5.49E-55	433
gene1868	Chromosome	Mycobacterium tuberculosis rpsA mutations conferring resistance to pyrazinamide	ARO:3004721	RpsA, the 30S ribosomal protein S1 of Mycobacterium tuberculosis, is involved in trans-translation and is targeted by pyrazinonic acid, the active form of the antibiotic pyrazinamide, which disrupts the initiation of mRNA translation. Mutations in the amino acid sequence of rpsA can confer resistance to pyrazinamide maintaining rpsA function.	pyrazine antibiotic	antibiotic target alteration	45.1	63.7	5.09E-96	763
gene4652	Chromosome	bacA	ARO:3002986	The bacA gene product (BacA) recycles undecaprenyl pyrophosphate during cell wall biosynthesis which confers resistance to bacitracin.	peptide antibiotic	antibiotic target alteration	92.7	99.6	2.66E-179	1265
gene2141	Chromosome	Escherichia coli fabG mutations conferring resistance to triclosan	ARO:3004049	fabG is a 3-oxoacyl-acyl carrier protein reductase involved in lipid metabolism and fatty acid biosynthesis.The bacterial biocide Triclosan blocks the final reduction step in fatty acid elongation, inhibiting biosynthesis. Point mutations in fabG can confer resistance to Triclosan.	disinfecting agents and antiseptics	antibiotic target alteration	95.9	99.6	5.36E-158	1119
gene3425	Chromosome	ugd	ARO:3003577	PmrE is required for the synthesis and transfer of 4-amino-4-deoxy-L-arabinose (Ara4N) to Lipid A, which allows gram-negative bacteria to resist the antimicrobial activity of cationic antimicrobial peptides and antibiotics such as polymyxin.	peptide antibiotic	antibiotic target alteration	83.5	99.7	6.2E-236	1662
gene4959	Chromosome	vanT gene in vanG cluster	ARO:3002972	Also known as vanTG, is a vanT variant found in the vanG gene cluster.	glycopeptide antibiotic	antibiotic target alteration	31.6	97.2	6.8E-43	392
gene0340	Chromosome	Neisseria gonorrhoeae PBP1 conferring resistance to beta-lactam antibiotics	ARO:3004833	Point mutation in Neisseria gonorrhoea PBP1 (ponA) decreases affinity between beta-lactam antibiotic molecule and PBP1, thereby conferring resistance to beta-lactam antibiotics.	carbapenem;cephalosporin;cephamycin;monobactam;penam	antibiotic target alteration	39.1	88.4	1.88E-160	1248
gene1099	Chromosome	Helicobacter pylori pbp1 mutants conferring resistance to amoxicillin	ARO:3007060	Point mutations in Helicobacter pylori pbp1 observed to confer resistance to amoxicillin.	carbapenem;cephalosporin;cephamycin;monobactam;penam	antibiotic target alteration	30.5	63.6	1.95E-69	611
gene1485	Chromosome	vanR gene in vanI cluster	ARO:3003728	Also known as vanRI, is the regulatory transcriptional activator in the vanSR regulator within the vanI glycopeptide resistance gene cluster.	glycopeptide antibiotic	antibiotic target alteration	31.1	96.5	5.76E-37	318
gene1814	Chromosome	bcrC	ARO:3003250	The bcrC gene product (BcrC) is an undecaprenyl pyrophosphate phosphatase originally isolated from Bacillus subtilis. When overexpressed it can confer resistance to bacitracin.	peptide antibiotic	antibiotic target alteration	32.5	79.7	1.95E-17	181
gene2143	Chromosome	Mycobacterium tuberculosis kasA mutant conferring resistance to isoniazid	ARO:3003463	Specific mutations on the Mycobacterium tuberculosis kasA gene resulting in lowered affinity of isoniazid, resulting in resistance.	disinfecting agents and antiseptics;isoniazid-like antibiotic	antibiotic target alteration	42.3	98.3	8.97E-93	723
gene3707	Chromosome	Mycobacterium tuberculosis folC with mutation conferring resistance to para-aminosalicylic acid	ARO:3004157	Point mutations in the dihydrofolate synthetase folC gene shown clinically to confer resistance to p-aminosalicylic acid or other aminosalicylates. Mutations in folC inhibit bioactivation of PAS and thus confer resistance.	salicylic acid antibiotic	antibiotic target alteration	31.9	80.8	4.8E-41	377
gene3858	Chromosome	Escherichia coli PtsI with mutation conferring resistance to fosfomycin	ARO:3003899	PtsI (phosphoenolpyruvate-protein phosphotransferase) is involved in cyclic AMP synthesis, which regulates glpT expression. As a result, mutations to ptsI confer resistance to fosfomycin by affecting the regulation of fosfomycin import.	phosphonic acid antibiotic	antibiotic target alteration	97.2	99.8	0	2748
gene4787	Chromosome	Escherichia coli folP with mutation conferring resistance to sulfonamides	ARO:3003386	Point mutations in Escherichia coli dihydropteroate synthase folP prevent sulfonamide antibiotics from inhibiting its role in folate synthesis, thus conferring sulfonamide resistance.	sulfonamide antibiotic;sulfone antibiotic	antibiotic target alteration	93.6	99.6	6.15E-192	1350
gene0971	Chromosome	Staphylococcus aureus ileS with mutation conferring resistance to mupirocin	ARO:3003729	Point mutations to the isoleucyl-tRNA synthetase (ileS) in Staphylococcus aureus that confer resistance to mupirocin.	mupirocin-like antibiotic	antibiotic target alteration	42.1	98.2	1.36E-258	1922
gene1036	Chromosome	Klebsiella pneumoniae PBP3 mutants conferring resistance to ceftazidime-avibactam	ARO:3007421	Mutant PBP3 in Klebsiella pneumoniae conferring resistance to ceftazidime-avibactam.	carbapenem;cephalosporin;cephamycin;monobactam;penam	antibiotic target alteration	93.5	99.8	0	2812
gene1762	Chromosome	Brucella suis mprF	ARO:3003772	MprF is a integral membrane protein that modifies the negatively-charged phosphatidylglycerol on the membrane surface. This confers resistance to cationic peptides that disrupt the cell membrane, including defensins.	peptide antibiotic	antibiotic target alteration	29	95.2	6.21E-6	97
gene3817	Chromosome	Escherichia coli GlpT with mutation conferring resistance to fosfomycin	ARO:3003889	Point mutations to the active importer GlpT, which is involved with the uptake of many phosphorylated sugars, confer resistance to fosfomycin by reducing import of the drug into the bacteria.	phosphonic acid antibiotic	antibiotic target alteration	37.6	92.7	5.07E-94	739
gene4490	Chromosome	Escherichia coli fabG mutations conferring resistance to triclosan	ARO:3004049	fabG is a 3-oxoacyl-acyl carrier protein reductase involved in lipid metabolism and fatty acid biosynthesis.The bacterial biocide Triclosan blocks the final reduction step in fatty acid elongation, inhibiting biosynthesis. Point mutations in fabG can confer resistance to Triclosan.	disinfecting agents and antiseptics	antibiotic target alteration	32.8	98.4	4.69E-27	253
gene4818	Chromosome	Neisseria gonorrhoeae PBP1 conferring resistance to beta-lactam antibiotics	ARO:3004833	Point mutation in Neisseria gonorrhoea PBP1 (ponA) decreases affinity between beta-lactam antibiotic molecule and PBP1, thereby conferring resistance to beta-lactam antibiotics.	carbapenem;cephalosporin;cephamycin;monobactam;penam	antibiotic target alteration	37.6	61.9	2.73E-22	228
gene1589	Chromosome	Helicobacter pylori pbp2 mutants conferring resistance to amoxicillin	ARO:3007058	Point mutations in Helicobacter pylori pbp2 observed to confer resistance to amoxicillin.	carbapenem;cephalosporin;cephamycin;monobactam;penam	antibiotic target alteration	31.6	90.2	2.37E-85	705
gene2083	Chromosome	vanH gene in vanP cluster	ARO:3007188	vanH variant in the vanP cluster.	glycopeptide antibiotic	antibiotic target alteration	30.4	47.1	1.2E-14	171
gene2927	Chromosome	Staphylococcus aureus cls conferring resistance to daptomycin	ARO:3003074	Cardiolipin synthetase (cls) is an inner membrane protein that is involved in membrane synthesis. Specific mutations in S. aureus can confer resistance to daptomycin.	peptide antibiotic	antibiotic target alteration	30.3	94.4	3.64E-54	473
gene4360	Chromosome	Mycobacterium tuberculosis thyA with mutation conferring resistance to para-aminosalicylic acid	ARO:3004153	Point mutations in the thymidylate synthetase thyA gene shown clinically to confer resistance to para-aminosalicylic acid. Loss-of-function mutations in thyA disrupt the catalytic activity and substrate-binding affinity, thus conferring resistance.	salicylic acid antibiotic	antibiotic target alteration	65.2	99.6	6.62E-141	1011
gene0041	Chromosome	Escherichia coli uhpA with mutation conferring resistance to fosfomycin	ARO:3003893	uhpA is a positive activator of the fosfomycin importer uhpT, thus mutations to uhpA confer fosfomycin resistance by reducing uhpT expression. Both knockout and amino acid substitution mutations have been found that confer resistance, with the Protein Knockout model describing the large, knockout mutations causing loss of function of the gene, and the Protein Variant model describing the amino ac…	phosphonic acid antibiotic	antibiotic target alteration	97.4	99	1.74E-135	961
gene0214	Chromosome	eptB	ARO:3005047	eptB is a phosphoethanolamine transferase. It confers resistance to peptide antibiotics.	peptide antibiotic	antibiotic target alteration	81	98	0	2405
gene0327	Chromosome	Mycobacterium tuberculosis rpsA mutations conferring resistance to pyrazinamide	ARO:3004721	RpsA, the 30S ribosomal protein S1 of Mycobacterium tuberculosis, is involved in trans-translation and is targeted by pyrazinonic acid, the active form of the antibiotic pyrazinamide, which disrupts the initiation of mRNA translation. Mutations in the amino acid sequence of rpsA can confer resistance to pyrazinamide maintaining rpsA function.	pyrazine antibiotic	antibiotic target alteration	48.7	9.9	1.68E-15	188
gene1520	Chromosome	Helicobacter pylori rdxA mutation conferring resistance to metronidazole	ARO:3007055	The rdxA gene in Helicobacter pylori encodes an NADPH nitroreductase. Mutations in this gene are associated with metronidazole resistance.	nitroimidazole antibiotic	antibiotic target alteration	27.9	72.8	7.45E-13	150
gene2983	Chromosome	vanS gene in vanG cluster	ARO:3002937	Also known as vanSG, is a vanS variant found in the vanG gene cluster.	glycopeptide antibiotic	antibiotic target alteration	30.8	42.3	3.48E-25	258
gene3066	Chromosome	chrB	ARO:3001302	ChrB is a methyltransferase found in Streptomyces bikiniensis and confers resistance to chalcomycin, mycinamicin, and tylosin. Specifically, this enzyme adds a methyl group to guanosine 748 (E. coli numbering). chrB is found in the chalcomycin biosynthetic cluster and is responsible for self-resistance in S. bikiniensis.	lincosamide antibiotic;macrolide antibiotic	antibiotic target alteration	35.7	87	4.92E-38	332
gene3310	Chromosome	Staphylococcus aureus pgsA mutations conferring resistance to daptomycin	ARO:3003323	Point mutations that occur within Staphylococcus aureus pgsA gene resulting in resistance to daptomycin.	peptide antibiotic	antibiotic target alteration	38.8	75.8	9.31E-24	222
gene3654	Chromosome	ArnT	ARO:3005053	ArnT is involved in Cell Wall Biosynthesis, specifically 4-amino-4-deoxy-L-arabinose (Ara4N). It confers resistance to peptide antibiotics.	peptide antibiotic	antibiotic target alteration	62.5	99.3	7.53E-261	1861
gene4624	Chromosome	Salmonella enterica parC conferring resistance to fluoroquinolones	ARO:3003939	Point mutations in Salmonella parC gene implicated in decreased susceptibility to fluoroquinolone antibiotics, primarily ciprofloxacin and nalidixic acid.	fluoroquinolone antibiotic	antibiotic target alteration	95.7	99.9	0	3631
gene5080	Chromosome	Mycobacterium tuberculosis katG mutations conferring resistance to isoniazid	ARO:3003392	katG is a catalase-peroxidase that catalyzes the activation of isoniazid. Isoniazid inhibits mycolic acid synthesis, which prevents cell wall synthesis in mycobacteria. Mutations in katG results in inability to activate isoniazid. Over 280 different mutations have been documented in PubMed for katG, with mutations to Ser315 being the most prevalent.	isoniazid-like antibiotic	antibiotic target alteration	57	96.8	2.89E-282	2040
pB_gene0113	PlasmidB	Mycobacterium tuberculosis thyA with mutation conferring resistance to para-aminosalicylic acid	ARO:3004153	Point mutations in the thymidylate synthetase thyA gene shown clinically to confer resistance to para-aminosalicylic acid. Loss-of-function mutations in thyA disrupt the catalytic activity and substrate-binding affinity, thus conferring resistance.	salicylic acid antibiotic	antibiotic target alteration	34	94.8	1.81E-56	463
gene0402	Chromosome	Thermus thermophilus uL3 mutations conferring resistance to pleuromutilin antibiotics	ARO:3005081	Thermus thermophilus ribosomal protein uL3 containing various mutations conferring resistance to tiamulin. Mutations in the ribosomal protein of uL3 acts by interfering with local rRNA conformation thus conferring resistance.	pleuromutilin antibiotic	antibiotic target alteration	52.6	99.5	8.21E-62	479
gene0403	Chromosome	Neisseria gonorrhoeae rpld	ARO:3004956	rpld encodes for the 50S L4 ribosomal protein, is a macrolide resistance protein identified in Neisseria gonorrhoeae.	glycopeptide antibiotic;macrolide antibiotic	antibiotic target alteration	55.2	98	5.67E-70	532
gene1764	Chromosome	Enterococcus faecalis cls with mutation conferring resistance to daptomycin	ARO:3003760	Cardiolipin synthase (cls) is an inner membrane protein involved in membrane synthesis and phosopholipid metabolism, with mutations to the gene being capable of conferring daptomycin resistance.	peptide antibiotic	antibiotic target alteration	27.5	81.6	4.25E-33	318
gene0816	Chromosome	Staphylococcus aureus mupA conferring resistance to mupirocin	ARO:3000521	An alternative isoleucyl-tRNA synthetase conferring resistance to mupirocin.	mupirocin-like antibiotic	antibiotic target alteration	22.5	85	2.89E-51	489
gene0918	Chromosome	Staphylococcus aureus fusA with mutation conferring resistance to fusidic acid	ARO:3003735	The mutations to this gene are involved in altering the translation elongation factor G (EF-G) in association with the ribosome to prevent fusidic acid from binding EF-G and preventing translation.	fusidane antibiotic	antibiotic target alteration	29.4	84.7	7.78E-49	447
gene1309	Chromosome	vanG	ARO:3002909	VanG is a D-Ala-D-Ala ligase homolog that can synthesize D-Ala-D-Ser, an alternative substrate for peptidoglycan synthesis that reduces vancomycin binding affinity in Enterococcus faecalis.	glycopeptide antibiotic	antibiotic target alteration	37.7	94.9	5.96E-85	661
gene1597	Chromosome	Bifidobacterium bifidum ileS conferring resistance to mupirocin	ARO:3003730	Bifidobacteria have an intrinsically resistant form of ileS (isoleucyl-tRNA synthetase) that confers resistance to mupirocin.	mupirocin-like antibiotic	antibiotic target alteration	21.4	96.7	2.75E-14	181
gene1825	Chromosome	Escherichia coli nfsA mutations conferring resistance to nitrofurantoin	ARO:3003751	nfsA encodes the major oxygen-insesitive nitroreductase in E. coli. The first step of resistance to nitrofurazone is mutation of nfsA.	nitrofuran antibiotic	antibiotic target alteration	86.3	99.6	6.27E-155	1098
gene2044	Chromosome	PmrF	ARO:3003578	PmrF is required for the synthesis and transfer of 4-amino-4-deoxy-L-arabinose (Ara4N) to Lipid A, which allows gram-negative bacteria to resist the antimicrobial activity of cationic antimicrobial peptides and antibiotics such as polymyxin. pmrF corresponds to 1 locus in Pseudomonas aeruginosa PAO1 and 1 locus in Pseudomonas aeruginosa LESB58.	peptide antibiotic	antibiotic target alteration	31.4	98	1.09E-40	356
gene2616	Chromosome	vanS gene in vanM cluster	ARO:3002939	Also known as vanSM, is a vanS variant found in the vanM gene cluster.	glycopeptide antibiotic	antibiotic target alteration	29.3	50.4	1.05E-29	292
gene3423	Chromosome	arnA	ARO:3002985	arnA modifies lipid A with 4-amino-4-deoxy-L-arabinose (Ara4N) which allows gram-negative bacteria to resist the antimicrobial activity of cationic antimicrobial peptides and antibiotics such as polymyxin. arnA is found in E. coli and P. aeruginosa.	peptide antibiotic	antibiotic target alteration	28.6	68.3	6.51E-10	137
gene3717	Chromosome	Mycobacterium tuberculosis kasA mutant conferring resistance to isoniazid	ARO:3003463	Specific mutations on the Mycobacterium tuberculosis kasA gene resulting in lowered affinity of isoniazid, resulting in resistance.	disinfecting agents and antiseptics;isoniazid-like antibiotic	antibiotic target alteration	32.5	97	1.39E-46	410
gene5016	Chromosome	vanS gene in vanP cluster	ARO:3007192	vanS variant in the vanP cluster.	glycopeptide antibiotic	antibiotic target alteration	23.6	45.3	1.98E-10	142
gene0383	Chromosome	Staphylococcus aureus fusA with mutation conferring resistance to fusidic acid	ARO:3003735	The mutations to this gene are involved in altering the translation elongation factor G (EF-G) in association with the ribosome to prevent fusidic acid from binding EF-G and preventing translation.	fusidane antibiotic	antibiotic target alteration	59.1	99.3	3.21E-286	2059
gene0384	Chromosome	Escherichia coli EF-Tu mutants conferring resistance to kirromycin	ARO:3003368	Sequence variants of Escherichia coli elongation factor Tu that confer resistance to kirromycin.	elfamycin antibiotic	antibiotic target alteration	98.7	99.5	1.32E-288	2009
gene1899	Chromosome	LlmA 23S ribosomal RNA methyltransferase	ARO:3003982	Lincosamide (Clindamycin) resistant (putative) ribosomal methyltransferase related to the RlmK 23S rRNA methyltransferase COG family. Detected in Paenibacillus sp. LC231, an isolated strain of Paenibacillus found in Lechuguilla Cave, NM, USA. Described by Pawlowski et al. 2016.	lincosamide antibiotic	antibiotic target alteration	29	16.5	1.85E-8	127
gene3067	Chromosome	Klebsiella pneumoniae PBP3 mutants conferring resistance to ceftazidime-avibactam	ARO:3007421	Mutant PBP3 in Klebsiella pneumoniae conferring resistance to ceftazidime-avibactam.	carbapenem;cephalosporin;cephamycin;monobactam;penam	antibiotic target alteration	62.9	98.1	1.37E-263	1886
gene4800	Chromosome	Escherichia coli murA with mutation conferring resistance to fosfomycin	ARO:3003775	murA or UDP-N-acetylglucosamine enolpyruvyl transferase catalyses the initial step in peptidoglycan biosynthesis and is inhibited by fosfomycin. Overexpression of murA through mutations such as Asp369Asn and Leu370Ile confers fosfomycin resistance. Extensive evidence has shown the significance of C115 mutations in conferring fosfomycin resistance since this residue represents a primary binding si…	phosphonic acid antibiotic	antibiotic target alteration	98.6	99.8	1.35E-296	2067
gene5299	Chromosome	Mycobacterium tuberculosis gidB mutation conferring resistance to streptomycin	ARO:3003470	Specific mutations that occurs on Mycobacterium tuberculosis gidB causing it to be streptomycin resistant.	aminoglycoside antibiotic	antibiotic target alteration	34.8	64.3	1.48E-21	211
gene1044	Chromosome	D-Ala-D-Ala ligase	ARO:3003970	Non-van ligases that synthesize D-Ala-D-Ala, the default cell wall precursor that makes a cell vulnerable to glycopeptide antibiotics. Mutations in the ddl gene can cause the production of nonfunctional/inactivated D-Ala-D-Ala ligases, which can render bacteria glycopeptide dependent depending on the presence of vancomycin resistance clusters.	glycopeptide antibiotic	antibiotic target alteration	33.1	98	3.44E-52	436
gene1048	Chromosome	LpxC	ARO:3003574	The LpxC gene is widely known to be involved in the biosynthesis of lipid A in Gram-negative bacteria and mutations to this gene may cause resistance to antimicrobial peptides that target the outer membrane.	peptide antibiotic	antibiotic target alteration	51.2	97	5.26E-112	829
gene1129	Chromosome	LpxA	ARO:3003573	The LpxA gene is widely known to be involved in the biosynthesis of lipid A in Gram-negative bacteria and mutations to this gene may cause resistance to antimicrobial peptides that target the outer membrane.	peptide antibiotic	antibiotic target alteration	44.5	96.9	3.99E-48	398
gene1327	Chromosome	Staphylococcus aureus walK with mutation conferring resistance to daptomycin	ARO:3003794	walK is the histidine kinase sensor of a two-component regulatory system controlling peptidoglycan metabolism through regulation of the expression of most of the peptidoglycan hydrolase genes. Mutations in the gene have been found that confer daptomycin resistance.	peptide antibiotic	antibiotic target alteration	30.1	76.1	1.58E-36	348
gene2286	Chromosome	Mycobacterium tuberculosis pncA mutations conferring resistance to pyrazinamide	ARO:3003394	pncA is a pyrazinamidase/nicotinamidase. It catalyzes the activation of pyrazinamide. Some mutation within pncA are associated with loss of enzyme activity, resulting in pyrazinamide resistance.	pyrazine antibiotic	antibiotic target alteration	34	93.4	3.76E-27	247
gene3179	Chromosome	Helicobacter pylori pbp2 mutants conferring resistance to amoxicillin	ARO:3007058	Point mutations in Helicobacter pylori pbp2 observed to confer resistance to amoxicillin.	carbapenem;cephalosporin;cephamycin;monobactam;penam	antibiotic target alteration	31.6	87.9	6.89E-79	661
gene4630	Chromosome	Escherichia coli parE conferring resistance to fluoroquinolones	ARO:3003316	Point mutation in Escherichia coli parE resulting in fluoroquinolones resistance.	fluoroquinolone antibiotic	antibiotic target alteration	97.1	99.7	0	3180
gene4771	Chromosome	Mycobacterium tuberculosis rpsA mutations conferring resistance to pyrazinamide	ARO:3004721	RpsA, the 30S ribosomal protein S1 of Mycobacterium tuberculosis, is involved in trans-translation and is targeted by pyrazinonic acid, the active form of the antibiotic pyrazinamide, which disrupts the initiation of mRNA translation. Mutations in the amino acid sequence of rpsA can confer resistance to pyrazinamide maintaining rpsA function.	pyrazine antibiotic	antibiotic target alteration	34.5	15.1	9.22E-13	165
gene5042	Chromosome	Escherichia coli EF-Tu mutants conferring resistance to kirromycin	ARO:3003368	Sequence variants of Escherichia coli elongation factor Tu that confer resistance to kirromycin.	elfamycin antibiotic	antibiotic target alteration	98.7	99.5	1.32E-288	2009
gene5077	Chromosome	Escherichia coli PtsI with mutation conferring resistance to fosfomycin	ARO:3003899	PtsI (phosphoenolpyruvate-protein phosphotransferase) is involved in cyclic AMP synthesis, which regulates glpT expression. As a result, mutations to ptsI confer resistance to fosfomycin by affecting the regulation of fosfomycin import.	phosphonic acid antibiotic	antibiotic target alteration	38.4	59.7	9.5E-96	789
gene5237	Chromosome	Escherichia coli cyaA with mutation conferring resistance to fosfomycin	ARO:3003900	CyaA (adenylate cyclase) is involved with the synthesis of cyclic AMP which regulates the fosfomycin transporter glpT. As a result, mutations to cyaA confer resistance to fosfomycin.	phosphonic acid antibiotic	antibiotic target alteration	96.2	96.3	0	4329
gene0397	Chromosome	Neisseria gonorrhoeae pilQ gene conferring resistance to beta-lactam	ARO:3004835	PilQ is an important gonococcal outer membrane component, member of secretin protein family, and involved in Type IV pilus formation.	carbapenem;cephalosporin;cephamycin;monobactam;penam	antibiotic target alteration	25.2	67.9	4.08E-31	317
gene1005	Chromosome	Erm(34)	ARO:3000600	ErmD confers MLSb phenotype.	lincosamide antibiotic;macrolide antibiotic;streptogramin A antibiotic;streptogramin B antibiotic;streptogramin antibiotic	antibiotic target alteration	24.5	93.2	3.87E-16	179
gene3030	Chromosome	vanT gene in vanN cluster	ARO:3002975	Also known as vanTN, is a vanT variant found in the vanN gene cluster.	glycopeptide antibiotic	antibiotic target alteration	28.9	94.9	2.03E-31	306
gene3630	Chromosome	Salmonella enterica gyrA conferring resistance to fluoroquinolones	ARO:3003926	Point mutations in Salmonella gyrA that confer resistance to Nalidixic acid, a fluoroquinolone antibiotic. These mutations have also been shown to reduce susceptibility to ciprofloxacin.	fluoroquinolone antibiotic;nybomycin-like antibiotic	antibiotic target alteration	94.4	99.9	0	4006
gene3651	Chromosome	PmrF	ARO:3003578	PmrF is required for the synthesis and transfer of 4-amino-4-deoxy-L-arabinose (Ara4N) to Lipid A, which allows gram-negative bacteria to resist the antimicrobial activity of cationic antimicrobial peptides and antibiotics such as polymyxin. pmrF corresponds to 1 locus in Pseudomonas aeruginosa PAO1 and 1 locus in Pseudomonas aeruginosa LESB58.	peptide antibiotic	antibiotic target alteration	88.9	96.3	1.05E-202	1430
gene4362	Chromosome	Escherichia coli PtsI with mutation conferring resistance to fosfomycin	ARO:3003899	PtsI (phosphoenolpyruvate-protein phosphotransferase) is involved in cyclic AMP synthesis, which regulates glpT expression. As a result, mutations to ptsI confer resistance to fosfomycin by affecting the regulation of fosfomycin import.	phosphonic acid antibiotic	antibiotic target alteration	33.9	75.8	1.32E-91	755
gene5035	Chromosome	Escherichia coli rpoB mutants conferring resistance to rifampicin	ARO:3003288	Point mutations that occurs in Escherichia coli rpoB resulting in resistance to rifampicin.	peptide antibiotic;rifamycin antibiotic	antibiotic target alteration;antibiotic target replacement	98.1	99.9	0	6700
gene5034	Chromosome	Helicobacter pylori rpoB mutation conferring resistance to rifampicin	ARO:3007051	Rifampicin inhibits transcription by binding the beta subunit of RNA polymerase. Helicobacter pylori mutations associated with rifampicin resistance typically occur in the rifampicin resistance determining region of rpoB between codons 525 and 586.	fluoroquinolone antibiotic;peptide antibiotic;rifamycin antibiotic	antibiotic target alteration;antibiotic target replacement	46.1	96.2	0	3263
gene1600	Chromosome	lsaC	ARO:3003112	LsaC is an ABC-F subfamily protein expressed in Streptococcus agalactiae. It confers resistance to lincomycin, clindamycin, dalfopristin, and tiamulin.	lincosamide antibiotic;pleuromutilin antibiotic;streptogramin antibiotic	antibiotic target protection	26.3	85.5	7.46E-12	148
gene1783	Chromosome	carA	ARO:3002817	carA is an ABC-F subfamily protein involved in macrolide resistance. It is found in Streptomyces thermotolerans.	macrolide antibiotic	antibiotic target protection	27.5	88.7	5.19E-16	180
gene1900	Chromosome	poxtA	ARO:3004470	PoxtA is an ABC-F subfamily ATP-binding cassette protein that confers resistance to tetracycline, -phenicol, and oxazolidinone via modification of the bacterial ribosome. The encoding gene was isolated from a methicillin-resistant Staphylococcus aureus strain.	oxazolidinone antibiotic;phenicol antibiotic;tetracycline antibiotic	antibiotic target protection	30.7	80	2.72E-71	605
gene3358	Chromosome	msrC	ARO:3002819	msrC is a chromosomal-encoded ABC-F subfamily protein expressed in Enterococcus faecium that confers resistance to erythromycin and other macrolide and streptogramin B antibiotics.	macrolide antibiotic;streptogramin B antibiotic;streptogramin antibiotic	antibiotic target protection	32.5	33.3	2.07E-6	105
gene3604	Chromosome	oleB	ARO:3003036	oleB is an ABC-F subfamily protein in Streptomyces antibioticus and is involved in oleandomycin secretion.	macrolide antibiotic	antibiotic target protection	35.4	78.2	9.45E-15	168
gene0401	Chromosome	rpsJ	ARO:3003930	rpsJ is a tetracycline resistance protein identified in Neisseria gonorrhoeae. Tetracycline resistance is conferred by binding to the ribosome as a 30S ribosomal protection protein.	tetracycline antibiotic	antibiotic target protection	70.6	98.1	4.1E-46	355
gene4057	Chromosome	tet(W/N/W)	ARO:3004442	tet(W/N/W) is a mosaic tetracycline resistance gene and ribosomal protection protein.	tetracycline antibiotic	antibiotic target protection	25.5	63.9	4.65E-27	282
gene2724	Chromosome	msrE	ARO:3003109	MsrE is an ABC-F subfamily protein expressed to Klebsiella pneumoniae that confers resistance to erythromycin and streptogramin B antibiotics. It is associated with plasmid DNA. It is also 100% identical to ABC-F type ribosomal protection protein Msr(E) which is in multiple species.	macrolide antibiotic;streptogramin antibiotic	antibiotic target protection	37	24.4	2.78E-6	107
gene5177	Chromosome	tet(44)	ARO:3000556	Tet44 is a tetracycline resistance gene found in Campylobacter fetus, and binds to the ribosome to confer antibiotic resistance as a ribosomal protection protein.	tetracycline antibiotic	antibiotic target protection	46.2	20.9	2.72E-26	276
gene1719	Chromosome	lmrC	ARO:3002881	lmrC is an ABC-F subfamily protein that confers resistance to lincosamides in Streptomyces lincolnensis and Lactococcus lactis. It can dimerize with lmrD.	lincosamide antibiotic	antibiotic target protection	29.2	33.9	1.58E-7	120
gene2415	Chromosome	lsaD	ARO:3005121	The lsa(D) gene represents an ABC-F subfamily protein expressed in Lactococcus garvieae. It confers resistance to Streptogramins A, Pleuromutilins and Lincosamides.	lincosamide antibiotic;pleuromutilin antibiotic;streptogramin A antibiotic;streptogramin antibiotic	antibiotic target protection	28.1	78.4	1.96E-12	153
gene2880	Chromosome	QnrB10	ARO:3002724	QnrB10 is a plasmid-mediated quinolone resistance protein found in Citrobacter freundii.	fluoroquinolone antibiotic	antibiotic target protection	99.6	99.6	3.93E-119	860
gene1543	Chromosome	vga(E) Staphylococcus cohnii	ARO:3004715	vga(E) gene variant that confers resistance to pleuromutilins, lincosamides and streptogramin A antibiotics in staphylococci.	lincosamide antibiotic;pleuromutilin antibiotic;streptogramin A antibiotic;streptogramin antibiotic	antibiotic target protection	25.6	74.7	3.63E-11	144
gene2246	Chromosome	oleB	ARO:3003036	oleB is an ABC-F subfamily protein in Streptomyces antibioticus and is involved in oleandomycin secretion.	macrolide antibiotic	antibiotic target protection	30.6	87.8	3.27E-12	148
gene4812	Chromosome	salA	ARO:3003749	salA is an ABC-F subfamily protein gene isolated from the chromosome of Mammaliicoccus sciuri conferring resistance to lincosamides and streptogramins.	lincosamide antibiotic;pleuromutilin antibiotic;streptogramin A antibiotic;streptogramin antibiotic	antibiotic target protection	26.1	76.3	1.13E-10	139
gene0370	Chromosome	optrA	ARO:3003746	OptrA is a member of the ABC-F protein subfamily that confers resistance to oxazolidinones. The gene encoding the protein was originally isolated from a plasmid in Enterococcus faecalis and Enterococcus faecium.	oxazolidinone antibiotic;phenicol antibiotic	antibiotic target protection	34.9	77.1	4.48E-91	749
gene1794	Chromosome	optrA	ARO:3003746	OptrA is a member of the ABC-F protein subfamily that confers resistance to oxazolidinones. The gene encoding the protein was originally isolated from a plasmid in Enterococcus faecalis and Enterococcus faecium.	oxazolidinone antibiotic;phenicol antibiotic	antibiotic target protection	31.3	98.3	1.41E-79	662
pB_gene0111	PlasmidB	dfrG	ARO:3002868	dfrG is a plasmid-encoded dihydrofolate reductase found in Staphylococcus aureus.	diaminopyrimidine antibiotic	antibiotic target replacement	40.2	77.2	3.05E-28	248
gene1002	Chromosome	dfrA3	ARO:3003105	dfrA3 is an integron-encoded dihydrofolate reductase found in Escherichia coli.	diaminopyrimidine antibiotic	antibiotic target replacement	51.9	99.4	4.76E-53	412
gene1887	Chromosome	Escherichia coli ompF with mutation conferring resistance to beta-lactam antibiotics	ARO:3003390	The Escherichia coli ompF (oprF) is a nonspecific porin channel involved in the membrane translocation of small hydrophilic molecules, including and especially beta-lactam antibiotics. Mutations in ompF can decrease diffusion of antibiotics across the cellular membrane, thereby decreasing overall susceptibility through absence of porin function.	carbapenem;cephalosporin;cephamycin;monobactam;penam;penem	reduced permeability to antibiotic	85.4	99.7	6.66E-226	1590
gene1908	Chromosome	OmpA	ARO:3005044	OmpA is a porin that confers resistance to beta-lactam antibiotics.	peptide antibiotic	reduced permeability to antibiotic	81.4	99.7	3.78E-208	1474
gene0596	Chromosome	OmpA	ARO:3005044	OmpA is a porin that confers resistance to beta-lactam antibiotics.	peptide antibiotic	reduced permeability to antibiotic	35.5	19.8	3.74E-9	133
gene2835	Chromosome	Klebsiella pneumoniae OmpK37	ARO:3004122	Klebsiella pneumoniae outer membrane porin protein. Is preferentially detected in porin-deficient strains. Functional characterization of this new porin revealed a narrower pore than those of porins OmpK35 and OmpK36, which did not allow penetration by certain beta-lactams. Also, when a resistant strain expresses porin OmpK37 is less susceptible to cefotaxime and cefoxitin than when it is express…	carbapenem;cephalosporin;cephamycin;monobactam;penam;penem	reduced permeability to antibiotic	75.2	99.7	2.49E-208	1478
gene1206	Chromosome	Klebsiella pneumoniae OmpK37	ARO:3004122	Klebsiella pneumoniae outer membrane porin protein. Is preferentially detected in porin-deficient strains. Functional characterization of this new porin revealed a narrower pore than those of porins OmpK35 and OmpK36, which did not allow penetration by certain beta-lactams. Also, when a resistant strain expresses porin OmpK37 is less susceptible to cefotaxime and cefoxitin than when it is express…	carbapenem;cephalosporin;cephamycin;monobactam;penam;penem	reduced permeability to antibiotic	60.3	99.7	5.68E-158	1144
gene3620	Chromosome	porin OmpC	ARO:3004114	In the presence of antibiotic stress, there is a coupled down-regulation of the porin OmpC with the OmpF. Mutants both lacking both OmpC and OmpF proteins are resistant to cephaloridine and cefazolin. Analyses of genes involved in the increased resistance to tetracycline suggest that the up-regulation of efflux pump genes is accompanied by a decrease of OmpF and OmpC synthesis. Homologs of OmpC h…	carbapenem;cephalosporin;cephamycin;monobactam;penam;penem	reduced permeability to antibiotic	88.4	99.7	4.14E-237	1665
gene4440	Chromosome	Klebsiella pneumoniae OmpK37	ARO:3004122	Klebsiella pneumoniae outer membrane porin protein. Is preferentially detected in porin-deficient strains. Functional characterization of this new porin revealed a narrower pore than those of porins OmpK35 and OmpK36, which did not allow penetration by certain beta-lactams. Also, when a resistant strain expresses porin OmpK37 is less susceptible to cefotaxime and cefoxitin than when it is express…	carbapenem;cephalosporin;cephamycin;monobactam;penam;penem	reduced permeability to antibiotic	75.5	99.7	2.8E-201	1432
gene4982	Chromosome	Escherichia coli LamB	ARO:3004126	LamB is a negative regulator for antibiotic resistance, it serves as a porin to influx antibiotic. When down-regulated, it increases resistance to chlortetracycline, ciprofloxacin, balofloxacin and nalidixic acid. It also interacts with Odp1, an energy metabolic enzyme, creating a complex that decreases in antibiotic-resistant strains.	fluoroquinolone antibiotic;tetracycline antibiotic	reduced permeability to antibiotic;resistance by absence	78.5	99.8	1.81E-268	1889
gene3352	Chromosome	Serratia marcescens Omp1	ARO:3004128	Omp1 is an outer membrane porin that confers resistance by absence in S. marcescens. Knockout, deletion or other inhibition of the omp1 gene confers resistance to certain beta-lactamase antibiotics - including Cefoxitin, Ceftriaxone, Cefotaxime, and Moxalactam - as well as Ciprofloxacin, Tetracycline, and Chloramphenicol, by preventing passage of the antibiotic into the cell.	carbapenem;cephalosporin;cephamycin;fluoroquinolone antibiotic;monobactam;penam;penem;phenicol antibiotic;tetracycline antibiotic	reduced permeability to antibiotic;resistance by absence	56.8	99.7	7.71E-137	1005
gene2268	Chromosome	Escherichia coli mipA	ARO:3004127	MltA-interacting protein (mipA), is an antibiotic resistance-related outer membrane protein. Deletion of mipA increases kanamycin, nalidixic acid and streptomycin resistance.	aminoglycoside antibiotic;fluoroquinolone antibiotic	reduced permeability to antibiotic;resistance by absence	83.1	99.6	3.77E-160	1134
gene2742	Chromosome	Serratia marcescens Omp1	ARO:3004128	Omp1 is an outer membrane porin that confers resistance by absence in S. marcescens. Knockout, deletion or other inhibition of the omp1 gene confers resistance to certain beta-lactamase antibiotics - including Cefoxitin, Ceftriaxone, Cefotaxime, and Moxalactam - as well as Ciprofloxacin, Tetracycline, and Chloramphenicol, by preventing passage of the antibiotic into the cell.	carbapenem;cephalosporin;cephamycin;fluoroquinolone antibiotic;monobactam;penam;penem;phenicol antibiotic;tetracycline antibiotic	reduced permeability to antibiotic;resistance by absence	64.2	99.7	1.54E-169	1221
gene4432	Chromosome	Escherichia coli mipA	ARO:3004127	MltA-interacting protein (mipA), is an antibiotic resistance-related outer membrane protein. Deletion of mipA increases kanamycin, nalidixic acid and streptomycin resistance.	aminoglycoside antibiotic;fluoroquinolone antibiotic	reduced permeability to antibiotic;resistance by absence	57.4	90.1	2.7E-98	728
gene0871	Chromosome	Serratia marcescens Omp1	ARO:3004128	Omp1 is an outer membrane porin that confers resistance by absence in S. marcescens. Knockout, deletion or other inhibition of the omp1 gene confers resistance to certain beta-lactamase antibiotics - including Cefoxitin, Ceftriaxone, Cefotaxime, and Moxalactam - as well as Ciprofloxacin, Tetracycline, and Chloramphenicol, by preventing passage of the antibiotic into the cell.	carbapenem;cephalosporin;cephamycin;fluoroquinolone antibiotic;monobactam;penam;penem;phenicol antibiotic;tetracycline antibiotic	reduced permeability to antibiotic;resistance by absence	47.6	99.7	4.41E-98	747
gene0225	Chromosome	PvrR	ARO:3003688	PvrR is a response regulator that controls the conversion between antibiotic-resistant and antibiotic-susceptible forms of Pseudomonas aeruginosa biofilms through porin deletion/gene absence.	aminoglycoside antibiotic;penam;tetracycline antibiotic	resistance by absence	33.5	36.1	7.33E-31	306
gene0556	Chromosome	PvrR	ARO:3003688	PvrR is a response regulator that controls the conversion between antibiotic-resistant and antibiotic-susceptible forms of Pseudomonas aeruginosa biofilms through porin deletion/gene absence.	aminoglycoside antibiotic;penam;tetracycline antibiotic	resistance by absence	28	46.7	3.7E-20	221
gene2843	Chromosome	PvrR	ARO:3003688	PvrR is a response regulator that controls the conversion between antibiotic-resistant and antibiotic-susceptible forms of Pseudomonas aeruginosa biofilms through porin deletion/gene absence.	aminoglycoside antibiotic;penam;tetracycline antibiotic	resistance by absence	31.8	36.8	6.75E-33	322
gene2891	Chromosome	PvrR	ARO:3003688	PvrR is a response regulator that controls the conversion between antibiotic-resistant and antibiotic-susceptible forms of Pseudomonas aeruginosa biofilms through porin deletion/gene absence.	aminoglycoside antibiotic;penam;tetracycline antibiotic	resistance by absence	32.1	36.7	1.05E-26	274
gene3760	Chromosome	PvrR	ARO:3003688	PvrR is a response regulator that controls the conversion between antibiotic-resistant and antibiotic-susceptible forms of Pseudomonas aeruginosa biofilms through porin deletion/gene absence.	aminoglycoside antibiotic;penam;tetracycline antibiotic	resistance by absence	29.5	46.3	3.13E-23	245
gene3059	Chromosome	PvrR	ARO:3003688	PvrR is a response regulator that controls the conversion between antibiotic-resistant and antibiotic-susceptible forms of Pseudomonas aeruginosa biofilms through porin deletion/gene absence.	aminoglycoside antibiotic;penam;tetracycline antibiotic	resistance by absence	29.4	45	3.19E-18	206
gene4442	Chromosome	PvrR	ARO:3003688	PvrR is a response regulator that controls the conversion between antibiotic-resistant and antibiotic-susceptible forms of Pseudomonas aeruginosa biofilms through porin deletion/gene absence.	aminoglycoside antibiotic;penam;tetracycline antibiotic	resistance by absence	28	44.4	4.18E-20	221
gene4254	Chromosome	PvrR	ARO:3003688	PvrR is a response regulator that controls the conversion between antibiotic-resistant and antibiotic-susceptible forms of Pseudomonas aeruginosa biofilms through porin deletion/gene absence.	aminoglycoside antibiotic;penam;tetracycline antibiotic	resistance by absence	34.4	46.8	5.23E-12	150
gene4952	Chromosome	PvrR	ARO:3003688	PvrR is a response regulator that controls the conversion between antibiotic-resistant and antibiotic-susceptible forms of Pseudomonas aeruginosa biofilms through porin deletion/gene absence.	aminoglycoside antibiotic;penam;tetracycline antibiotic	resistance by absence	27.4	46.4	6.35E-22	235
